# Supplementary material for: A conserved ion channel function of STING mediates noncanonical autophagy and cell death
Source: EMBO Rep. 2024 Jan 2;25(2):10. doi: 10.1038/s44319-023-00045-x (PMC10897221; doi:10.1038/s44319-023-00045-x)
Supplement: Supplementary file 2 — Source Data Fig. 2 [file 44319_2023_45_MOESM2_ESM.zip]

Archive with 35 entries (24 files):
- Fig 2/
- __MACOSX/._Fig 2
- Fig 2/Fig 2H/
- Fig 2/Fig 2A/
- Fig 2/Fig 2F/
- Fig 2/Fig 2G/
- Fig 2/Fig 2I/
- Fig 2/FiG 2E/
- Fig 2/Fig 2B/
- Fig 2/Fig 2C/
- Fig 2/Fig 2D/
- Fig 2/Fig 2J/
- Fig 2/Fig 2H/Fig 2H.xlsx
- Fig 2/Fig 2A/F2A3 GM130-594, FST-488_cGAMP 60'.png
- Fig 2/Fig 2A/F2A1 GM130-594, FST-488_cGAMP 0'.png
- Fig 2/Fig 2A/F2A2 GM130-594, FST-488_cGAMP 30'.png
- Fig 2/Fig 2A/F2A4 GM130-594, FST-488_cGAMP 90'.png
- Fig 2/Fig 2F/Fig 2F.xlsx
- Fig 2/Fig 2G/F2G-2 TGN46-594, Golgin97-488_cGAMP 30'.tif
- __MACOSX/Fig 2/Fig 2G/._F2G-2 TGN46-594, Golgin97-488_cGAMP 30'.tif
- Fig 2/Fig 2G/F2G-3 TGN46-594, Golgin97-488_cGAMP 60'.tif
- __MACOSX/Fig 2/Fig 2G/._F2G-3 TGN46-594, Golgin97-488_cGAMP 60'.tif
- Fig 2/Fig 2G/F2G-1 TGN46-594, Golgin97-488_cGAMP 0'.tif
- __MACOSX/Fig 2/Fig 2G/._F2G-1 TGN46-594, Golgin97-488_cGAMP 0'.tif
- Fig 2/Fig 2G/F2G-4 TGN46-594, Golgin97-488_cGAMP 90'.tif
- __MACOSX/Fig 2/Fig 2G/._F2G-4 TGN46-594, Golgin97-488_cGAMP 90'.tif
- Fig 2/Fig 2I/Fig 2I.xlsx
- Fig 2/FiG 2E/Fig 2E.xlsx
- Fig 2/Fig 2B/Fig 2B.xlsx
- Fig 2/Fig 2C/Fig 2C.xlsx
- Fig 2/Fig 2D/F2D4 U2OS FST-blue golgin97-594_cGAMP-90min.tif
- Fig 2/Fig 2D/F2D3 U2OS FST-blue golgin97-594_cGAMP-60min.tif
- Fig 2/Fig 2D/F2D2 U2OS FST-blue golgin97-594_cGAMP-30min.tif
- Fig 2/Fig 2D/F2D1 U2OS FST-blue golgin97-594_cGAMP-0min.tif
- Fig 2/Fig 2J/Fig 2J.xlsx
