# Supplementary material for: A conserved ion channel function of STING mediates noncanonical autophagy and cell death
Source: EMBO Rep. 2024 Jan 2;25(2):10. doi: 10.1038/s44319-023-00045-x (PMC10897221; doi:10.1038/s44319-023-00045-x)
Supplement: Supplementary file 2 — Source Data Fig. 2 [file 44319_2023_45_MOESM2_ESM.zip › Fig 2/Fig 2H/Fig 2H.xlsx]

## Sheet: Sheet1
		Fraction of Golgin97 with TGN46
		0'	30'	60'	90'
		0.131702	0.162647	0	0
		0.864516	0.325991	0	0.005214
		0.349901	0.16426	0	0
		0.56921	0.078113	0.004866	0.00409
		0.818339	0.801296	0.023207	0.097122
		0.398773	0.194393	0.027816	0.009027
		0.35786	0.121019	0.005543	0.001359
		0.263889	0.224292	0.057937	0
		0.017308	0.365256	0	0.028513
		0.426027	0.267559	0.006071	0.029907
		0.5234	0.251634	0.07113	0.002039
		0.447898	0.266575	0.006221	0.003469
		0.208108	0.341751	0.057217	0
		0.342711	0.159509	0.011139	0
		0.118571	0.247748	0.003273	0.002538
		0.293478	0.420183	0.00803	0.000992
		0.531722	0.303327	0.191336	0
		0.220459	0.033333	0	0
		0.477366	0.32551	0	0
		0.147766	0.22809	0.016779	0.008713
		0.71564	0.459677	0	0.002731
		0.119312	0.284779	0.054785	0.272601
		0.360121	0.252419	0.002088	0.003731
		0.722861	0.445455	0.021583	0.005323
		0.513742	0.072874	0.019846	0
		0.104439	0.291099	0	0.000646
		0.747967	0.166379	0	0
		0.860849	0.033392	0.004115	0.021546
		0.722772	0.086207	0.033113	0.00646
		0.941083	0.018834	0.010638	0
		0.978667	0.146154	0.018315	0.041635
		0.900693	0.141509	0.009082	0
		0.893271	0.28125	0.010526	0
		0.836134	0.077093	0.007989	0.001446
		0.827815	0.186613	0.014513	0.004142
		0.820513	0	0.02439	0.003627
		0.90884	0.011647	0.060694	0.088828
		0.752817	0.011038	0.03125	0.090636
		0.7887	0.002706	0.023061	0.004206
		0.988142	0.279096	0	0.227524
		0.971193	0.25332	0.033898	0.000485
		0.885838	0.450382	0.056358	0.004267
		0.821293	0.139466	0.10275	0.205546
		0.780051	0.071887	0	0
		0.583333	0.044008	0	0.012265
		0.962044	0.358108	0	0.000613
		0.631841	0.167969	0	0.005789
		0.935393	0.105664	0.047101	0
		0.400729	0.240876	0	0.349901
		0.606965	0.048295	0	0.006615
		0.592827	0.061988	0	0
		0.358182	0.022047	0.037559	0.084602
		0.541436	0.091941	0.028834	0.006955
		0.635135	0.220367	0.01426	0
		0.88879	0.119668	0.02349	0.004615
		0.752392	0.206977	0.007375	0.007344
		0.872093	0.061674	0.040175	0.002045
		0.823293	0.002404	0.001159	0.021915
		0.872611	0.104019	0.015366	0
		0.81875	0.065076	0.029907	0
		0.884758	0.038492	0.01532	0.005267
		0.886167	0.028129	0.029371	0.043386
		0.920181	0.029481	0.023355	0.011521
		0.775915	0.087848	0.404523	0
		0.857143	0	0.010969	0
		0.95107	0.211127	0.001502	0
		0.700997	0.216912	0.007156	0
		0.632035	0.039063	0.056433	0
		0.697215	0.162946	0.006667	0.090123
		0.886313	0.04898	0.025194	0
		0.983871	0.163032	0.011647	0
		0.809113	0.020864	0.004286	0
		0.634518	0.106509	0	0.009653
		0.684282	0.181047	0	0.013019
		0.569528	0.429963	0.002075	0
		0.993902	0.793548	0.01318	0.001487
		0.802341	0.129747	0.005731	0
		0.849673	0		0.002706
		0.861607	0.123195		0
		0.694687	0.072519		0
		0.76516	0.571429		0.000847
		0.967466	0.536341		0.00455
		0.941176	0.533416		0.042045
			0.177419		0
			0.511204		0.004906
			0.668648		0
			0.288509		0
			0.565421		0
			0.281111		0.001881
			0.502584		0
			0.247059
			0.329365
			0.013924
			0.100509
			0.074275
			0.091346
			0.113852
			0.067657
			0.095361
			0.098655
