# Supplementary material for: A conserved ion channel function of STING mediates noncanonical autophagy and cell death
Source: EMBO Rep. 2024 Jan 2;25(2):10. doi: 10.1038/s44319-023-00045-x (PMC10897221; doi:10.1038/s44319-023-00045-x)
Supplement: Supplementary file 2 — Source Data Fig. 2 [file 44319_2023_45_MOESM2_ESM.zip › Fig 2/Fig 2F/Fig 2F.xlsx]

## Sheet: Sheet1
		Fraction of STING intensity with Golgi
		0'	30'	60'	90'
		0.116097	0.303441	0.580678	0.349463
		0.147374	0.447881	0.447678	0.336725
		0.0607107	0.715321	0.433876	0.482255
		0.09409	0.688636	0.406363	0.319608
		0.217962	0.270284	0.37482	0.385283
		0.102385	0.553906	0.431172	0.530772
		0.0489699	0.641167	0.465137	0.373216
		0.110672	0.632952	0.353606	0.451165
		0.112882	0.542911	0.485045	0.388986
		0.0970836	0.644953	0.391365	0.387023
		0.128618	0.556503	0.563634	0.375556
		0.116991	0.342224	0.416626	0.551642
		0.149917	0.535846	0.407833	0.437561
		0.0209771	0.467255	0.513359	0.414991
		0.0491809	0.4013	0.43892	0.531112
		0.120296	0.728314	0.348199	0.357284
		0.173	0.619362	0.285564	0.336488
		0.140954	0.720035	0.482052	0.42188
		0.176561	0.370542	0.460065	0.525668
		0.185064	0.39551	0.35446	0.371394
		0.124529	0.379969	0.412159	0.39217
		0.100917	0.618589	0.388274	0.482075
		0.0912545	0.51177	0.485982	0.431835
		0.0901315	0.54711	0.484883	0.519752
		0	0.463981	0.482269	0.186348
		0.103885	0.381456	0.432532	0.312191
		0.0960942	0.41108	0.416024	0.504081
		0.0748681	0.520054	0.391584	0.429194
		0.0879359	0.385891	0.41124	0.54551
		0.109028	0.304629	0.517029	0.401088
		0.122643	0.558522	0.595541	0.352766
		0.137712	0.275287	0.351545	0.351458
		0.0624341	0.432044	0.366979	0.386214
		0.207383	0.506219	0.358688	0.48103
		0.134298	0.530659	0.515753	0.483685
		0.271943	0.545799	0.347828	0.442939
		0.0832211	0.57025	0.460538	0.420819
		0.172108	0.420379	0.518918	0.340597
		0.168064	0.650956	0.511772	0.390241
		0.14873	0.579879	0.386467	0.457065
		0.10858	0.564859	0.614089	0.316953
		0.409878	0.495764	0.485959	0.453769
		0.131144	0.834209	0.501174	0.511318
		0.191029	0.511734	0.453292	0.338367
		0.258011	0.692675	0.427724	0.383762
		0.116858	0.456808	0.556963	0.394361
		0.416481	0.591875	0.331382	0.37704
		0.154345	0.299393	0.424273	0.386823
		0.381709	0.588553	0.470036	0.438551
		0.152684	0.588474	0.437584	0.569971
		0.0158901	0.814537	0.414151	0.364741
		0.18338	0.680348	0.42349	0.472478
		0.0301749	0.682722	0.363516	0.461829
		0.130138	0.500046	0.3699	0.472438
		0.175902	0.353319	0.440858	0.44749
		0.0802699	0.716191	0.432342	0.478936
		0.0548698	0.791545	0.604142	0.41539
		0.159082	0.291677	0.557371	0.437396
		0.154862	0.351615	0.590315	0.31625
		0.139961	0.396434	0.526103	0.360651
		0.122943	0.517893	0.521207	0.403469
		0.138655	0.411816	0.336273	0.421501
		0.0540613	0.428524	0.516501	0.294717
		0.257529	0.442516	0.390499	0.356755
		0.229445	0.795522	0.473216	0.418608
		0.196401	0.640143	0.535416	0.368432
		0.239808	0.640648	0.456189	0.434818
		0.0548254	0.519532	0.611673	0.430771
		0.116244	0.765826	0.522915	0.438437
		0.122902	0.627072	0.349848	0.456004
		0.18251	0.470343	0.412088	0.404053
		0.116202	0.49261	0.476177	0.44628
		0.101065	0.475349	0.434961	0.454818
		0.128976	0.227481	0.535188	0.549923
		0.240231	0.573183	0.393091	0.391645
		0.135159	0.681416	0.4154	0.370799
		0.441665	0.513684	0.522147	0.471452
		0.539285	0.638735	0.439916	0.299973
		0.116193	0.431331	0.470963	0.313805
		0.213325	0.598091	0.550136	0.498943
		0.0328947	0.625778	0.509234	0.544826
			0.52079	0.30919	0.447131
			0.388138		0.382647
			0.608289		0.462534
			0.63032		0.400766
			0.69844		0.456323
			0.579245		0.386631
			0.572115		0.417214
			0.542305
