# Supplementary material for: A conserved ion channel function of STING mediates noncanonical autophagy and cell death
Source: EMBO Rep. 2024 Jan 2;25(2):10. doi: 10.1038/s44319-023-00045-x (PMC10897221; doi:10.1038/s44319-023-00045-x)
Supplement: Supplementary file 2 — Source Data Fig. 2 [file 44319_2023_45_MOESM2_ESM.zip › Fig 2/Fig 2I/Fig 2I.xlsx]

## Sheet: Sheet1
		Fraction of TGN46 with Golgin97
		0'	30'	60'	90'
		0.986807	0.70389	0.086839	0.087302
		0.920155	0.474359	0.132275	0.187234
		0.803797	0.6672	0.159468	0.220779
		0.971613	0.56214	0.380062	0.076649
		0.830519	0.765826	0.228814	0.495935
		0.858631	0.422881	0.21966	0.174125
		0.996587	0.379856	0.229008	0.125637
		0.983333	0.565553	0.268359	0.170468
		1	0.585206	0	0.154897
		0.896392	0.603123	0.259833	0.113978
		0.983012	0.69146	0.085236	0.102752
		0.976912	0.738346	0.192337	0.108974
		0.925373	0.558161	0.209001	0.089969
		0.880503	0.431683	0.373016	0.135916
		0.99187	0.827642	0.214748	0.048123
		0.660691	0.682692	0.180978	0.063793
		0.862963	0.615051	0.212456	0.110973
		0.91653	0.238562	0.080205	0.506329
		0.996226	0.703319	0.046	0.023419
		0.881226	0.69332	0.350636	0.577406
		0.979933	0.89455	0.338028	0.155812
		0.984018	0.495896	0.323003	0.858921
		0.924042	0.607681	0.226708	0.230769
		0.99604	0.603667	0.313433	0.247126
		0.814597	0.634592	0.264561	0.777778
		0.982143	0.815231	0.018587	0.230769
		0.987629	0.766404	0.173913	0
		0.989425	0.504644	0.138386	0.648855
		0.985522	0.535959	0.285939	0.540816
		0.741504	0.7625	0.196154	0.127072
		0.678641	0.701807	0.431507	0.893805
		0.916137	0.878505	0.198705	0.071006
		0.912292	0.904615	0.226667	0.226744
		0.719924	0.45927	0.191375	0.47
		0.799327	0.838284	0.18035	0.253012
		0.869235	0.351852	0.161398	0.090356
		0.817955	0.442446	0.40814	0.582927
		0.767312	0.386581	0.445498	0.834764
		0.703331	0.289157	0.261067	0.347328
		0.928671	0.688279	0.15051	0.73913
		0.908284	0.955801	0.224903	0.355049
		0.765548	0.83697	0.250526	0.178752
		0.770142	0.481871	0.296482	0.479558
		0.791014	0.913043	0.067873	0.168539
		0.74453	0.900763	0.03504	0.348837
		0.762314	0.88674	0.260274	0.30719
		0.841113	0.752887	0.063508	0.296482
		0.836695	0.530612	0.307359	0.055085
		0.647305	0.700913	0.168367	0.814137
		0.770568	0.48	0.178195	0.175896
		0.549049	0.565171	0.139194	0.105882
		0.678326	0.606838	0.273466	0.780269
		0.792537	0.459877	0.275705	0.351351
		0.674912	0.678914	0.208185	0.051392
		0.837553	0.583732	0.286339	0.434783
		0.758084	0.809524	0.232493	0.503145
		0.744252	1	0.320755	0.116466
		0.891348	0.230769	0.109459	0.445205
		0.783957	0.480094	0.302832	0.055336
		0.728787	0.829493	0.25	0.075107
		0.792509	0.682028	0.275492	0.12
		0.704378	0.842975	0.191189	0.365801
		0.621667	0.814815	0.250246	0.166667
		0.786228	0.537522	0.73262	0.062069
		0.834705	0.23053	0.257642	0.062078
		0.878015	0.62449	0.141026	0.008523
		0.786366	0.582831	0.221649	0.101538
		0.798673	0.466276	0.472946	0.09901
		0.847987	0.550427	0.237858	0.342258
		0.831873	0.289109	0.225707	0.162011
		0.907367	0.540346	0.27649	0.127389
		0.847405	0.598958	0.184673	0.09299
		0.775966	0.601149	0.188742	0.333333
		0.681641	0.5	0.065934	0.354478
		0.57007	0.616472	0.432203	0.166667
		0.963585	0.65655	0.19135	0.151739
		0.619481	0.420956	0.221945	0.093496
		0.800961	0.180851		0.112319
		0.937946	0.661232		0.039519
		0.862361	0.255319		0.05168
		0.921617	0.764624		0.219959
		0.839716	0.733404		0.138614
		0.78555	0.715061		0.297109
			0.714961		0.050328
			0.721304		0.429752
			0.639589		0.197802
			0.485203		0.238462
			0.647527		0.007752
			0.575064		0.15493
			0.888228		0.230216
			0.676349
			0.691339
			0.533333
			0.36775
			0.794643
			0.388386
			0.448454
			0.56993
			0.449621
			0.562363
