# Supplementary material for: A conserved ion channel function of STING mediates noncanonical autophagy and cell death
Source: EMBO Rep. 2024 Jan 2;25(2):10. doi: 10.1038/s44319-023-00045-x (PMC10897221; doi:10.1038/s44319-023-00045-x)
Supplement: Supplementary file 2 — Source Data Fig. 2 [file 44319_2023_45_MOESM2_ESM.zip › Fig 2/FiG 2E/Fig 2E.xlsx]

## Sheet: Sheet1
		Fraction of Golgi with STING puncta
		0'	30'	60'	90'
		0	0.339019	0.438587	0.358194
		0	0.335294	0.477901	0.080808
		0	0.564266	0.602541	0.324675
		0	0.453425	0.195219	0.263889
		0	0.25884	0.264	0.401307
		0	0.522024	0.485362	0.289565
		0	0.36413	0.477477	0.35827
		0	0.076628	0.375375	0.373156
		0	0.582803	0.509978	0.255413
		0	0.348101	0.380769	0.055228
		0	0.459802	0.396127	0.140294
		0	0.34878	0.265861	0.713055
		0	0.744235	0.228546	0.546875
		0	0.216036	0.391434	0.444623
		0	0.336914	0.473768	0.379061
		0	0.430526	0.275693	0.140433
		0	0.374224	0.124706	0.080764
		0	0.548301	0.909414	0.382567
		0	0.235119	0.402647	0.53523
		0	0.366387	0.517808	0.072508
		0	0.345528	0.308351	0.223983
		0	0.310786	0.310761	0.314736
		0	0.5844	0.459507	0.208835
		0	0.334608	0.59803	0.094828
		0	0.572387	0.099659	0
		0	0.392889	0.796	0.041765
		0	0.296392	0.579592	0.061622
		0	0.650235	0.24	0.017608
		0	0.302817	0.5875	0.171218
		0	0.284615	0.4114	0.124535
		0	0.410464	0.555085	0.043856
		0	0.040359	0.529126	0.231905
		0	0.275466	0.477551	0.087719
		0	0.482759	0.494725	0.256085
		0	0.116371	0.575758	0.26968
		0.002252	0.418085	0.244944	0.075226
		0	0.628598	0.45951	0.156205
		0	0.122881	0.57582	0.115512
		0	0.416179	0.494505	0.164662
		0	0.631148	0.428814	0.196032
		0	0.586667	0.887428	0.059589
		0.000948	0.238384	0.550678	0.199861
		0	0.328042	0.701449	0.135932
		0	0.389546	0.431767	0.426587
		0	0.538627	0.335317	0.176471
		0	0.520095	0.378205	0.171859
		0.027656	0.681069	0.28125	0
		0	0.034799	0.354709	0.122894
		0	0.472603	0.505747	0.069903
		0	0.437294	0.127726	0.106504
		0	0.67166	0.155477	0.132184
		0	0.466725	0.308855	0.07794
		0	0.540785	0.210145	0.03314
		0	0.222411	0.204334	0.143914
		0	0.227603	0.240535	0.170099
		0	0.386743	0.456747	0.162203
		0	0.228134	0.608515	0.020279
		0	0	0.681777	0.012972
		0	0	0.539033	0.08231
		0	0.118834	0.356838	0.191781
		0	0.327692	0.322751	0.099458
		0	0.025946	0.292683	0.195525
		0	0	0.558223	0.054124
		0	0.626221	0.137978	0.331224
		0	0.529739	0.006135	0.389087
		0	0.37927	0.321767	0.042461
		0	0.470339	0.366083	0.094866
		0	0.493805	0.256647	0.33914
		0	0.585181	0.234375	0.194772
		0	0.336086	0.060413	0.199656
		0	0.277491	0.156122	0.11544
		0	0.560526	0.076132	0.288618
		0	0.498294	0.092742	0.118832
		0	0.432432	0.30448	0.30458
		0	0.19746	0.113462	0.237813
		0	0.614667	0.136	0.345534
		0	0.381356	0.231322	0.200603
		0	0.377108	0.200557	0.031088
		0	0.692308	0.302703	0.050064
		0	0.56062	0.250859	0.234405
		0	0.416592	0	0.395437
			0.560951	0.203252	0.363752
			0.715385		0.257403
			0.384414		0.159928
			0.586359		0.171271
			0.629219		0.117092
			0.543704		0.102949
			0.387608		0.089862
			0.561975
