# Supplementary material for: A conserved ion channel function of STING mediates noncanonical autophagy and cell death
Source: EMBO Rep. 2024 Jan 2;25(2):10. doi: 10.1038/s44319-023-00045-x (PMC10897221; doi:10.1038/s44319-023-00045-x)
Supplement: Supplementary file 2 — Source Data Fig. 2 [file 44319_2023_45_MOESM2_ESM.zip › Fig 2/Fig 2B/Fig 2B.xlsx]

## Sheet: Sheet1
		Fraction of GM130 with STING puncta
		0'	30'	60'	90'
		0.031722	0.959218	0.551673	0.317962
		0.002981	0.973138	0.442815	0
		0.099548	0.990143	0.274466	0.254489
		0.012911	0.725601	0.431555	0.631233
		0.017969	0.925532	0.455234	0
		0.021704	0.647295	0.51087	0.852981
		0	0.945358	0.360097	0.494685
		0.016611	0.725653	0.458247	0.654132
		0.027565	0.93629	0.509375	0.782155
		0.005515	0.901701	0.600303	0
		0.012702	0.980603	0	0.512813
		0.004759	0.928969	0.278453	0.465423
		0.005007	0.99381	0.473239	0.743363
		0.022845	0.805061	0.181513	0.470488
		0.006923	0.85907	0.146436	0.902201
		0	0.880516	0.287654	0.478842
		0.005755	0.998197	0.336174	0.706601
		0.020997	0.893434	0.213063	0
		0.001954	1	0.684932	0
		0.064935	0.498834	0.664401	0.521579
		0.097561	0.93826	0.518738	0.557928
		0.024086	0.936674	0.650185	0.807156
		0.023543	0.891249	0.301062	0.514831
		0.02577	0.215308	0.392771	0.239594
		0.032864	0	0.24	0.465664
		0	0.741864	0.54397	0.415139
		0.009544	0.737718	0.295866	0.753813
		0	0.97432	0.388386	0.599564
		0.005911	0.635496	0.677543	0.606818
		0.058224	0.9309	0.448057	0.334772
		0.018654	0.967852	0.096458	0.413293
		0.043415	0.994962	0.081323	0.213506
		0.037332	1	0.408951	0.681977
		0.014934	0.842141	0.367849	0
		0.0038	0.908293	0.674797	0.382117
		0.019673	0.872881	0.409195	0.377058
		0.010117	0.993099	0.673167	0.552577
		0.022549	0.97495	0.241975	0.252009
		0.008054	0.972843	0.953633	0.499069
		0.036622	0.907397	0.401679	0.268092
		0.044037	0.991282	0.44811	0.465191
		0.006264	0.726773	0.403658	0.800393
		0.00517	0.947072	0.492746	0.559
		0.034688	0	0	0.452257
		0.003584	0.992933	0.152098	0.391171
		0.001499	0.979707	0.101099	0.517051
		0.008685	0.979021	0.17028	0.457178
		0.012757	0.957037	0	0.676045
		0.003003	0.992991	0.485885	0.56864
		0.01431	0.974874	0.195259	0.43731
		0.018519	0.929936	0.389916	0.482617
		0.000544	0.767164	0.619932	0.483692
		0	0.960354	0.269767	0.534074
			0.659529	0.313423	0.562955
			0.997732	0.759563	0.88141
			0.919681	0.086085	0.148659
			0.915777	0.262422	0.463513
			0.97432	0.254131	0.361502
			0.931013	0.391977	0.759773
			0.989744	0.294565	0
			0.987842	0.478839	0.663194
			0.964752	0.414337	0.777439
			0.837699	0.677024	0.223524
			0.960067	0.195164	0.401445
			0.965381	0.38151	0.780326
			0.943755	0.138158	0.350223
			0.958877	0.499559	0.390818
			0.59389	0.72439
			0.646182	0.315421
			0.950212	0.204704
			0.964286	0.080979
			0.943807	0.461595
			0.978041	0.436015
			0.981938	0.447939
			0.94	0.089793
			0.998573	0.403376
			0.775635	0.1055
			0.973233	0.748479
			0.95479	0.054381
			0.961233
