# Supplementary material for: A conserved ion channel function of STING mediates noncanonical autophagy and cell death
Source: EMBO Rep. 2024 Jan 2;25(2):10. doi: 10.1038/s44319-023-00045-x (PMC10897221; doi:10.1038/s44319-023-00045-x)
Supplement: Supplementary file 2 — Source Data Fig. 2 [file 44319_2023_45_MOESM2_ESM.zip › Fig 2/Fig 2C/Fig 2C.xlsx]

## Sheet: Sheet1
		Fraction of STING intensity with GM130
		0'	30'	60'	90'
		0.079173	0.484059	0.132974	0.290469
		0.209143	0.384954	0.274387	0.214238
		0.095812	0.505764	0.230002	0.322603
		0.202223	0.326495	0.336186	0.309225
		0.125888	0.457132	0.345718	0.378152
		0.137529	0.341935	0.346886	0.188459
		0.235147	0.462079	0.355872	0.293695
		0.196539	0.542595	0.300043	0.225155
		0.157188	0.681827	0.315642	0.290052
		0.083591	0.460168	0.407966	0.329194
		0.254169	0.430994	0.3373	0.302337
		0.193491	0.406071	0.305898	0.230064
		0.117312	0.60363	0.2932	0.328438
		0.229746	0.368334	0.288646	0.249886
		0.246725	0.610862	0.329373	0.328011
		0.092811	0.324495	0.307642	0.393254
		0.066859	0.463984	0.368886	0.312756
		0.082665	0.635518	0.40788	0.303512
		0.214845	0.200553	0.432789	0.227206
		0.077072	0.583035	0.361449	0.232957
		0.076317	0.439828	0.434241	0.233704
		0.101522	0.379044	0.269811	0.388468
		0.093357	0.579402	0.293956	0.313106
		0.162408	0.448056	0.415593	0.166195
		0.067582	0.390729	0.332154	0.288538
		0.385991	0.35042	0.253369	0.358497
		0.221605	0.46023	0.262529	0.475601
		0.116523	0.447683	0.321699	0.448144
		0.020696	0.355945	0.255133	0.534489
		0.200389	0.441292	0.303578	0.3422
		0.163594	0.73617	0.327686	0.447097
		0.256438	0.304623	0.288217	0.389718
		0.195142	0.353004	0.294111	0.351481
		0.118931	0.571436	0.348801	0.34423
		0.218959	0.612599	0.201019	0.30861
		0.364288	0.198903	0.290946	0.400365
		0.240209	0.556032	0.421188	0.376659
		0.280949	0.598787	0.300062	0.359225
		0.190398	0.396442	0.496776	0.329073
		0.30333	0.682455	0.340896	0.345238
		0.233915	0.703639	0.324701	0.375571
		0.248721	0.512457	0.363479	0.384805
		0.225578	0.738046	0.35096	0.300292
		0.333867	0.448083	0.262191	0.216452
		0.250901	0.35468	0.268358	0.304373
		0.266499	0.628068	0.247913	0.248385
		0.369734	0.489356	0.302042	0.253342
		0.194284	0.520003	0.335109	0.394681
		0.158194	0.628788	0.478896	0.372121
		0.163734	0.648611	0.39718	0.399754
		0.13819	0.235706	0.354732	0.361976
		0.184552	0.545951	0.607562	0.336859
		0.213555	0.664702	0.419864	0.260589
		0.286501	0.442271	0.385471	0.409334
			0.6817	0.528098	0.202863
			0.247816	0.410871	0.169695
			0.194737	0.428712	0.382859
			0.362015	0.346626	0.461859
			0.56763	0.261258	0.277981
			0.477166	0.317079	0.251005
			0.350063	0.393066	0.138547
			0.576875	0.418438	0.343968
			0.484755	0.37561	0.372877
			0.563111	0.343962	0.303168
			0.517489	0.275963	0.307084
			0.634813	0.357377	0.322919
			0.541546	0.454743	0.285406
			0.53818	0.290031
			0.408282	0.275618
			0.696949	0.452287
			0.428317	0.250803
			0.488043	0.364116
			0.528108	0.335127
			0.347661	0.442051
			0.292208	0.238413
			0.693572	0.309983
			0.473764	0.468986
			0.38142	0.347552
			0.399717	0.710238
			0.482174
