# Supplementary material for: A conserved ion channel function of STING mediates noncanonical autophagy and cell death
Source: EMBO Rep. 2024 Jan 2;25(2):10. doi: 10.1038/s44319-023-00045-x (PMC10897221; doi:10.1038/s44319-023-00045-x)
Supplement: Supplementary file 2 — Source Data Fig. 2 [file 44319_2023_45_MOESM2_ESM.zip › Fig 2/Fig 2J/Fig 2J.xlsx]

## Sheet: Sheet1
		Fraction of TGN46 with STING puncta
		0'	30'	60'	90'
		0.007427	0.386733	0.053537	0.509615
		0.009709	0.536364	0.054745	0.339787
		0.000556	0.408163	0.434681	0.045121
		0.00197	0.385243	0.047703	0.223063
		0.002344	0.312977	0.075188	0.429457
		0.005706	0.373494	0.05522	0.152841
		0.014845	0.670483	0.041812	0.149007
		0.025546	0.388933	0.387283	0.109814
		0	0.352214	0.228175	0.309444
		0	0.432361	0.143947	0.39509
		0.006211	0.545601	0.331579	0.317048
		0.028261	0.223718	0.121172	0.318111
		0.016605	0.598394	0.230183	0.385556
		0.001585	0.639516	0.395762	0.291455
		0.004847	0.26277	0.021611	0.311525
		0.018349	0.541667	0.260549	0.155492
		0.00554	0.637633	0.256705	0.22168
		0.002194	0.633702	0.274775	0.18555
		0	0.52859	0.040258	0.272179
		0	0.048165	0.018029	0.13986
		0	0.65119	0.038298	0
		0.007599	0.227403	0.035631	0.037736
		0	0.480508	0.051724	0.485588
		0	0.365824	0.020408	0.115883
		0.005042	0.448393	0.205047	0.275862
		0.002503	0.082278	0.173497	0.212375
		0.000473	0.285991	0.18638	0.183553
		0.003894	0.126437	0.046948	0.445686
		0.024355	0.364927	0.112817	0.354541
		0.007884	0.268519	0.422371	0.101473
		0.007157	0.455086	0.110687	0.322546
		0.002189	0.334064	0.219512	0.152406
		0.014759	0.299781	0.180428	0.378259
		0.01067	0.530372	0.124337	0.536718
		0.002851	0.605338	0.097331	0.38983
		0.003203	0.291581	0.237452	0.209582
		0.034657	0.304706	0.175926	0.194234
		0.015738	0.507003	0.138317	0.325444
		0.023225	0.609929	0.216968	0.188207
		0.012368	0.285966	0.341022	0.18582
		0.011168	0.25358	0.207269	0.167581
		0.053828	0.391385	0.062867	0.276196
		0.012916	0.33125	0.34715	0.245925
		0.016096	0.412378	0.251706	0.088312
		0.000381	0.530659	0.142917	0.202667
		0.002296	0.438304	0.424821	0.31045
		0.01844	0.462281	0.063131	0.131057
		0.018952	0.765673	0.194015	0.27871
		0.001871	0.306609	0.047325	0.041379
		0.08377	0.490211	0.027624	0.045045
		0	0.242762	0.165698	0.056338
		0	0.355683	0.07362	0.222114
		0.009113	0.551627	0.031519	0.2322
		0	0.61039	0.092269	0.265659
		0.002563	0.519843	0.203822	0.152153
		0	0.625639	0.039014	0.063136
		0	0.46307	0.31789	0.515625
		0	0.494517	0.101547	0.213974
		0.000462	0.564212	0.102639	0.203425
		0.011474	0.494949	0.173874	0.145455
		0	0.628148	0.26166	0.207819
		0.00366	0.627268	0.306066	0.157027
		0	0.446742	0.090532	0.279362
		0.020198	0.201952	0.105193	0.178396
		0.001947	0.670745	0.071429	0.353659
		0.002523	0.474764	0.082865	0.348563
		0.00105		0.039401	0.156682
		0.001245		0.32287	0.316254
		0.02297		0.131797	0.033189
		0.004068		0.162882	0
		0.026217		0.048023
		0.001499		0.107722
		0		0.147783
		0.004859		0.103226
		0		0.021157
		0.004673		0.087635
		0		0.113813
		0		0.290625
		0.009724		0.095395
		0.002843		0.189464
