# Supplementary material for: A conserved ion channel function of STING mediates noncanonical autophagy and cell death
Source: EMBO Rep. 2024 Jan 2;25(2):10. doi: 10.1038/s44319-023-00045-x (PMC10897221; doi:10.1038/s44319-023-00045-x)
Supplement: Supplementary file 3 — Source Data Fig. 3 [file 44319_2023_45_MOESM3_ESM.zip]

Archive with 50 entries (38 files):
- Fig 3/
- __MACOSX/._Fig 3
- Fig 3/.DS_Store
- __MACOSX/Fig 3/._.DS_Store
- Fig 3/Fig 3C/
- Fig 3/Fig 3D/
- Fig 3/Fig 3J/
- Fig 3/Fig 3K/
- Fig 3/Fig 3E/
- Fig 3/Fig 3B/
- Fig 3/Fig 3G/
- Fig 3/Fig 3I/
- Fig 3/Fig 3H/
- Fig 3/Fig 3A/
- Fig 3/Fig 3F/
- Fig 3/Fig 3C/Fig 3C.xlsx
- Fig 3/Fig 3D/.DS_Store
- __MACOSX/Fig 3/Fig 3D/._.DS_Store
- Fig 3/Fig 3D/F3D2 BJ LC3-R594, RAB5-M488_cGAMP 30'.tif
- __MACOSX/Fig 3/Fig 3D/._F3D2 BJ LC3-R594, RAB5-M488_cGAMP 30'.tif
- Fig 3/Fig 3D/F3D1 BJ LC3-R594, RAB5-M488_cGAMP 0'.tif
- __MACOSX/Fig 3/Fig 3D/._F3D1 BJ LC3-R594, RAB5-M488_cGAMP 0'.tif
- Fig 3/Fig 3D/F3D3 BJ LC3-R594, RAB5-M488_cGAMP 60'.tif
- Fig 3/Fig 3D/F3D4 BJ LC3-R594, RAB5-M488_cGAMP 90'.tif
- __MACOSX/Fig 3/Fig 3D/._F3D4 BJ LC3-R594, RAB5-M488_cGAMP 90'.tif
- Fig 3/Fig 3J/Fig 3J.xlsx
- Fig 3/Fig 3K/Fig 3K.xlsx
- Fig 3/Fig 3E/Fig 3E.xlsx
- __MACOSX/Fig 3/Fig 3E/._Fig 3E.xlsx
- Fig 3/Fig 3B/Fig 3B.xlsx
- Fig 3/Fig 3G/Fig 3G.xlsx
- Fig 3/Fig 3I/F3I2 U2OS FST-blue, E-RAB11, LC3-R594_cGAMP 60'.tif
- __MACOSX/Fig 3/Fig 3I/._F3I2 U2OS FST-blue, E-RAB11, LC3-R594_cGAMP 60'.tif
- Fig 3/Fig 3I/F3I1 U2OS FST-Blue, E-RAB11, LC3-R594_cGAMP 0'.tif
- __MACOSX/Fig 3/Fig 3I/._F3I1 U2OS FST-Blue, E-RAB11, LC3-R594_cGAMP 0'.tif
- Fig 3/Fig 3H/Fig 3H.xlsx
- Fig 3/Fig 3A/.DS_Store
- __MACOSX/Fig 3/Fig 3A/._.DS_Store
- Fig 3/Fig 3A/F3A4.tif
- Fig 3/Fig 3A/F3A3.tif
- Fig 3/Fig 3A/F3A2.tif
- Fig 3/Fig 3A/F3A1.tif
- Fig 3/Fig 3F/F3F1 BJ ST-blue RAB5-594_cGAMP-0min.tif
- __MACOSX/Fig 3/Fig 3F/._F3F1 BJ ST-blue RAB5-594_cGAMP-0min.tif
- Fig 3/Fig 3F/F3F3 BJ ST-blue RAB5-594_cGAMP-60min.tif
- __MACOSX/Fig 3/Fig 3F/._F3F3 BJ ST-blue RAB5-594_cGAMP-60min.tif
- Fig 3/Fig 3F/F3F2 BJ ST-blue RAB5-594_cGAMP-30min.tif
- __MACOSX/Fig 3/Fig 3F/._F3F2 BJ ST-blue RAB5-594_cGAMP-30min.tif
- Fig 3/Fig 3F/F3F4 BJ ST-blue RAB5-594_cGAMP-90min.tif
- __MACOSX/Fig 3/Fig 3F/._F3F4 BJ ST-blue RAB5-594_cGAMP-90min.tif
