# Supplementary material for: A conserved ion channel function of STING mediates noncanonical autophagy and cell death
Source: EMBO Rep. 2024 Jan 2;25(2):10. doi: 10.1038/s44319-023-00045-x (PMC10897221; doi:10.1038/s44319-023-00045-x)
Supplement: Supplementary file 3 — Source Data Fig. 3 [file 44319_2023_45_MOESM3_ESM.zip › Fig 3/Fig 3C/Fig 3C.xlsx]

## Sheet: Sheet1
		Fraction of Golgi97 with LC3 puncta
		0'	30'	60'	90'
		0.033639	0	0.005089	0.029323
		0	0.015625	0.012333	0
		0	0	0	0.033553
		0	0.236842	0.014935	0.012118
		0.001946	0.040476	0.016435	0.00158
		0.062731	0.056	0.012251	0.006285
		0.006297	0.040541	0.026718	0.000932
		0.017341	0	0	0.005137
		0.01444	0.067511	0.022274	0.00223
		0	0.037736	0.027668	0.048335
		0	0.006098	0.002398	0.00905
		0.002364	0	0.002433	0.034188
		0.007951	0	0.00653	0.013089
		0.014263	0	0.008152	0.00361
		0.008433	0	0.028523	0.033452
		0.009989	0	0.082863	0.029542
		0.003953	0	0.0067	0.001647
		0	0	0.011226	0.009238
		0	0.056522	0	0.015407
		0	0.029851	0.072248	0.00271
		0.007473	0.02391	0.02267	0
		0.000921	0.056844	0.002976	0
		0.004717	0	0.004412	0
		0.008327	0	0	0.002717
		0.042763	0.001704	0.008646	0.013605
		0.013812	0.011743	0.002558	0.00271
		0.041306	0.054702	0.00276	0
		0.003322	0.004545	0	0.021407
		0	0.017225	0.001789	0.017568
		0	0.02125	0	0.002786
		0	0.011369	0.010476	0
			0.040323	0.084967	0.02214
			0.057946	0.020701	0.008838
			0.114865	0.012552	0.004274
			0.020882	0.006452	0.036262
			0.0625	0.008989	0.015737
			0.027576	0	0
			0.012539	0.041002	0.0112
			0.029201	0.024931	0.006263
			0.013119	0.011723	0.00616
				0.003636	0.011132
				0	0.003306
				0.047273	0
				0.060976	0
				0.004566	0.011782
				0	0.00367
				0.04829	0.001311
				0	0
				0.001709	0.002451
				0.003559	0.014231
				0.085714	0.008242
				0.103844	0
				0.06143	0.003909
				0	0.011605
				0.015803	0.054591
				0	0
				0.116279	0
				0.009167	0.006278
				0.070352	0.001133
				0.011848	0.004673
				0.022622	0.005137
				0.008757	0.005747
				0.025763	0
				0.011645	0.005967
				0.023743	0
				0.040541	0.002825
				0.01461	0.005111
				0.026076	0.019757
				0.003398	0.006658
				0.026575	0.006814
				0.043478	0.013415
				0	0
					0.026408
					0.025696
					0.064
					0.000834
					0
					0
					0.011811
					0
					0.002855
					0
					0
					0.00565
					0.002309
					0.012658
					0.014041
					0.042184
					0.014245
					0
					0
					0.010309
