# Supplementary material for: A conserved ion channel function of STING mediates noncanonical autophagy and cell death
Source: EMBO Rep. 2024 Jan 2;25(2):10. doi: 10.1038/s44319-023-00045-x (PMC10897221; doi:10.1038/s44319-023-00045-x)
Supplement: Supplementary file 3 — Source Data Fig. 3 [file 44319_2023_45_MOESM3_ESM.zip › Fig 3/Fig 3J/Fig 3J.xlsx]

## Sheet: Sheet1
		Fraction of STING intensity on RAB11
		0'	30'	60'	120'
		0	0.381679	0.091144	0.243816
		0	0.34232	0.753181	0.383117
		1	0.006226	0.343152	0.428571
		0.6	0.325916	0.161332	0.568216
		0	0.287582	0.473684	0.585448
		0	0.565273	0.692144	0.332756
		1	0.278977	0.523196	0.344828
		0	0.373814	0.790323	0.270238
		0	0.120567	0.337209	0.508172
		0	0.002757	0.370471	0.302693
		0.142857	0.211738	0.642857	0.11
		0	0.019634	0.635862	0.593385
		0	0.225	0.595142	0.135328
		0	0.203804	0.125756	0.175249
		0	0	0.935185	0.321627
		0	0.000623	0.083885	0.30976
		0	0.4293	0.126874	0
		0.142857	0	0.5338	0.160245
		0	0	0.003891	0.005137
		0	0	0.175732	0.322422
		0.142857	0	0.039007	0.106796
		0.038462	0.023691	0.222108	0.214286
		0	0	0.209285	0.362275
		0.454545	0.064545	0.244765	0.217949
		0.121951	0.051049	0.196254	0.174497
		0	0.180895	0.46185	0.271531
		0.040984	0	0.536089	0.545455
		0.074074	0.178527	0.512944	0.145946
		0.117647	0.036088	0.561304	0.474533
		0.222222	0.043831	0.212269	0.639394
		0	0.664449	0.103253	0.778333
		0.02439	0.124083	0.197161	0.128713
		0	0.197868	0.042298	0.542501
		0	0.138115	0.337285	0.058324
		0	0.011677	0.051763	0.08284
		0	0.365967	0.120048	0.030894
		0	0.07325	0.038882	0.059701
		0	0.260814	0.103786	0.032558
			0.09375	0.467836	0.425311
			0.140969	0.536662	0.002994
			0.26444	0.474989	0.129129
			0.365772	0.575296	0.041451
			0.281926	0.666667	0.086792
			0.303318	0.572347	0.129434
			0.154064	0.59857	0.109188
			0	0.668944	0.078079
			0.128	0.517418	0
			0.451938	0.608884	0.013652
			0.030769	0.389266	0.078365
			0.003337	0.307552	0.02521
			0.131944	0.52499	0.348864
			0.044444	0.572315	0
			0.012658	0.737545	0
				0.460363	0.135578
				0.426545	0.424577
				0.129001
				0.422312
				0.176007
				0.193984
				0.231064
				0.282282
				0.144743
				0.361306
				0.729542
				0.525884
				0.605003
				0.369449
				0.42576
				0.059715
				0.672553
				0.179173
				0.509533
