# Supplementary material for: A conserved ion channel function of STING mediates noncanonical autophagy and cell death
Source: EMBO Rep. 2024 Jan 2;25(2):10. doi: 10.1038/s44319-023-00045-x (PMC10897221; doi:10.1038/s44319-023-00045-x)
Supplement: Supplementary file 3 — Source Data Fig. 3 [file 44319_2023_45_MOESM3_ESM.zip › Fig 3/Fig 3K/Fig 3K.xlsx]

## Sheet: Sheet1
		Fraction of LC3 intensity on RAB11
		0'	30'	60'	120'
		0.024096	0.040195	0.013734	0.004719
		0	0.021264	0.16043	0.03686
		0	0	0.062865	0.008897
		0.012887	0.040451	0.013483	0.031371
		0.054127	0.210526	0.07666	0.02479
		0.048295	0.076109	0.119109	0
		0.14218	0.025165	0.051272	0.001706
		0.115635	0.05	0.226519	0.069333
		0.030556	0.028986	0.103266	0.111275
		0	0	0.084163	0.032918
		0.07563	0.006024	0.103461	0.029262
		0.04902	0.00134	0.154624	0.111418
		0.003891	0.064714	0.150171	0.023615
		0.073628	0.005263	0.013142	0.016377
		0	0	0.174433	0.084666
		0.005747	0	0.000539	0.04148
		0	0.116883	0.015556	0
		0.020833	0	0.087045	0.01087
		0	0	0	0.001315
		0	0	0.024138	0.039419
		0.033097	0	0.002451	0.011746
		0.012165	0	0.029373	0.017094
		0.081152	0	0.015829	0.060317
		0.011236	0.023529	0.060422	0.018669
		0.015251	0.003559	0.076227	0.075029
		0.005249	0.034483	0.121365	0.069401
		0.077419	0	0.17153	0.090909
		0.23341	0.038662	0.144391	0.010828
		0.017422	0.003333	0.072317	0.114583
		0.013652	0	0.025409	0.093659
		0.130435	0.078986	0.006002	0.092817
		0.001488	0.006536	0.031936	0.039186
		0	0.035497	0.005543	0.125036
		0	0.045714	0.104899	0
		0.007595	0	0	0.021484
		0.003077	0.133721	0.024934	0
		0.00939	0.00267	0	0.001058
		0.042986	0.011019	0.007937	0.010989
		0.001642	0.06383	0.114831	0.032258
		0	0	0.059701	0.001245
		0.009524	0.065476	0.067908	0.059838
		0	0.103448	0.090791	0.002169
		0.011299	0	0.08338	0.014111
		0	0.029577	0.123007	0.019361
		0	0.294393	0.071499	0.00885
		0.082508	0.0181	0.315482	0.006103
		0.003854	0.061372	0.137999	0
		0.010657	0	0.246176	0
		0.006965	0.003595	0.089871	0.000588
		0.062878	0.025735	0.073591	0
		0	0.2	0.100106	0.08209
		0.093878	0.001156	0.202703	0
		0.041249	0.030284	0.174227	0
		0.037417	0	0.092369	0
		0.042424	0	0.071003	0.029248
		0.081818	0.004237	0.001667
		0.004811	0	0.167102
		0.027496	0.001664	0.038674
		0		0.017065
		0.01105		0.060519
		0.004071		0.025974
		0		0.021419
		0		0.133751
		0		0.237492
		0		0.119252
		0.014218		0.182165
		0		0.016279
		0		0.133179
		0		0.001475
				0.172897
				0.036014
				0.18635
			0	0.08338
			0.029577	0.123007
			0.294393	0.071499
			0.0181	0.315482
			0.061372	0.137999
			0	0.246176
			0.003595	0.089871
			0.025735	0.073591
			0.2	0.100106
			0.001156	0.202703
			0.030284	0.174227
			0	0.092369
			0	0.071003
			0.004237	0.001667
			0	0.167102
			0.001664	0.038674
				0.017065
				0.060519
				0.025974
				0.021419
				0.133751
				0.237492
				0.119252
				0.182165
				0.016279
				0.133179
				0.001475
				0.172897
				0.036014
				0.18635
