# Supplementary material for: A conserved ion channel function of STING mediates noncanonical autophagy and cell death
Source: EMBO Rep. 2024 Jan 2;25(2):10. doi: 10.1038/s44319-023-00045-x (PMC10897221; doi:10.1038/s44319-023-00045-x)
Supplement: Supplementary file 3 — Source Data Fig. 3 [file 44319_2023_45_MOESM3_ESM.zip › Fig 3/Fig 3E/Fig 3E.xlsx]

## Sheet: Sheet1
Fraction of organelles with LC3 puncta									Fraction of LC3 intensity on organelles
Golgin97 0'	Golgin97 30'	Golgin97 60'	Golgin97 90'	RAB5 0'	RAB5 30'	RAB5 60'	RAB5 90'		Golgin97 0'	Golgin97 30'	Golgin97 60'	Golgin97 90'	RAB5 0'	RAB5 30'	RAB5 60'	RAB5 90'
0	0	0	0.030054	0.007225	0.011295	0.039964	0.202534		0.011593	0.016019	0.028804	0.068346	0.019391	0.045422	0.099263	0.265243
0	0	0	0.012569	0.020579	0.010407	0.011014	0.088785		0.005779	0.036636	0.04058	0.094095	0.036686	0.056006	0.061877	0.170731
0	0.000476	0.002356	0.007156	0.003611	0.013121	0.038546	0.034156		0.019948	0.038664	0.028728	0.022038	0.038877	0.069256	0.107371	0.239167
0	0	0.004585	0.009789	0.016999	0.010749	0.067713	0.136911		0.008283	0.010493	0.073802	0.04387	0.028787	0.086607	0.113391	0.200646
0	0	0.008039	0.018317	0	0	0.074808	0.01463		0.027444	0.010717	0.037469	0.069461	0.036734	0.049693	0.125998	0.179823
0	0	0.005432	0.011497	0.011874	0.005029	0.003436	0.044201		0.019853	0.028954	0.044078	0.11831	0.102701	0.045473	0.016402	0.143259
0	0	0.010949	0.007345	0.001499	0.000323	0.01826	0.133672		0.008386	0.041496	0.030053	0.107876	0.039906	0.064052	0.054533	0.207959
0	0.012939	0	0.002336	0.010579	0.003034	0.091162	0.164251		0.030689	0.046461	0.047371	0.026713	0.066546	0.061771	0.066263	0.180378
0	0	0.010417	0.075862	0.021175	0.012363	0.078731	0.140773		0.009499	0.030493	0.045377	0.064966	0.047344	0.061983	0.033119	0.175393
0	0	0.014865	0.016528	0.016063	0.00249	0.028346	0.349831		0.026778	0.022762	0.041246	0.072905	0.065662	0.058444	0.060571	0.227108
0	0	0	0.034825	0.002346	0	0.008242	0.046202		0.015825	0.037153	0.017907	0.095917	0.069947	0.035404	0.047377	0.175735
0.004654	0	0.019536	0.005483		0.002918	0.009078	0.034664		0.023157	0.016221	0.068074	0.065672		0.032696	0.051158	0.229118
0.002639	0	0.00474	0.019598		0.00431	0.026221	0.117359		0.008415	0.049849	0.049011	0.058731		0.048523	0.042881	0.115291
0.001008	0	0.015882	0.013767		0.021954	0.019015	0.074389		0.018172	0.028618	0.05247	0.100797		0.048684	0.053325	0.135934
0.000581	0	0	0.013716		0.004255	0.046092	0.161521		0.014357	0.042661	0.057792	0.042246		0.040706	0.094237	0.204937
0	0.000313	0	0.020904		0.001157	0.080764	0.170413		0.018505	0.061468	0.020353	0.084923		0.054845	0.089297	0.155476
0	0	0.001316	0		0	0.10442	0.053661		0.016842	0.039535	0.040914	0.035166		0.015998	0.058049	0.108599
0.001447	0.001542	0.001014	0.007835		0.029113	0.033831	0.086072		0.021481	0.07162	0.034192	0.08145		0.028649	0.056848	0.129594
0	0	0	0.005757			0.003436	0.174754		0.008906	0.024175	0.021349	0.060471			0.068771	0.149369
0	0	0	0.081065				0.053644		0.019902	0.035745	0.037934	0.045046				0.111692
0.000379	0	0.001822	0.000594				0.046033		0.022084	0.040069	0.056794	0.048948				0.121721
0	0	0.006481	0.013657				0.037908		0.009771	0.052476	0.053774	0.026049				0.063959
0	0	0	0.034948						0.001921	0.012787	0.032105	0.051163
0	0	0.004292	0.00709						0.009136	0.006459	0.019539	0.055979
0	0.004236	0	0.000996						0.01509	0.051325	0.011364	0.07848
0	0		0						0.01332	0.011722		0.030874
0	0.002586		0.011304						0.015315	0.052607		0.064607
0	0								0.014923	0.021957
0	0								0.011736	0.010991
0	0								0.009542	0.02886
0									0.005938
