# Supplementary material for: A conserved ion channel function of STING mediates noncanonical autophagy and cell death
Source: EMBO Rep. 2024 Jan 2;25(2):10. doi: 10.1038/s44319-023-00045-x (PMC10897221; doi:10.1038/s44319-023-00045-x)
Supplement: Supplementary file 3 — Source Data Fig. 3 [file 44319_2023_45_MOESM3_ESM.zip › Fig 3/Fig 3B/Fig 3B.xlsx]

## Sheet: Sheet1
		Fraction of LC3 intensity with Golgi97
		0'	30'	60'	90'
		0.043455	0.029614	0.053789	0.157968
		0.019403	0.019443	0.082899	0.051479
		0.062258	0.029939	0.037487	0.141753
		0.063584	0.010367	0.064767	0.078004
		0.053533	0.04564	0.1246	0.0501
		0.065157	0.026582	0.089457	0.064583
		0.04109	0.021372	0.093375	0.081003
		0.088153	0.011783	0.049323	0.035707
		0.036756	0.027035	0.059736	0.038067
		0.047109	0.039794	0.02149	0.112027
		0.017043	0.026779	0.055507	0.056319
		0.020325	0.031889	0.065977	0.046891
		0.077154	0.031471	0.056532	0.055934
		0.056787	0.027691	0.059367	0.039832
		0.072471	0.014129	0.083215	0.108545
		0.046945	0.036736	0.086873	0.057895
		0.02041	0.023493	0.062154	0.038588
		0.015386	0.060022	0.075872	0.050463
		0.066302	0.042272	0.060953	0.058185
		0.023821	0.04908	0.117283	0.042606
		0.037232	0.047318	0.061919	0.016669
		0.040393	0.055411	0.061705	0.025867
		0.041549	0.026598	0.067572	0.057075
		0.031314	0.030595	0.057265	0.047485
		0.024096	0.032111	0.084451	0.059544
		0.042566	0.039425	0.044242	0.057801
		0.054475	0.059403	0.055073	0.044741
		0.035684	0.025078	0.073623	0.101973
		0.039285	0.062368	0.047699	0.061593
		0.024063	0.057164	0.017957	0.043788
		0.047246	0.056405	0.054782	0.048144
			0.047106	0.028411	0.06678
			0.058343	0.053785	0.082303
			0.054029	0.088633	0.066124
			0.067587	0.032439	0.059419
			0.053167	0.051173	0.084253
			0.046439	0.05425	0.055221
			0.031461	0.101225	0.044571
			0.058319	0.054002	0.023402
			0.058591	0.052083	0.044195
				0.024027	0.042064
				0.02856	0.081399
				0.03475	0.040851
				0.032278	0.036534
				0.032363	0.04336
				0.025772	0.077772
				0.038745	0.042164
				0.01723	0.041079
				0.04914	0.054946
				0.034142	0.043582
				0.030172	0.069972
				0.096943	0.074467
				0.082797	0.039512
				0.040813	0.038304
				0.046443	0.047068
				0.058995	0.027582
				0.082331	0.032454
				0.054352	0.046942
				0.056286	0.040158
				0.069221	0.027297
				0.060376	0.037797
				0.057872	0.044219
				0.083767	0.026219
				0.046216	0.032526
				0.074607	0.020783
				0.054674	0.094399
				0.068821	0.114475
				0.072144	0.079345
				0.04683	0.061285
				0.086488	0.065934
				0.036137	0.09076
				0.034518	0.049175
					0.070987
					0.072935
					0.05361
					0.062983
					0.076538
					0.047496
					0.05768
					0.050918
					0.096827
					0.051907
					0.055927
					0.049298
					0.055105
					0.071849
					0.073167
					0.053944
					0.044748
					0.039499
					0.032981
					0.059718
