# Supplementary material for: A conserved ion channel function of STING mediates noncanonical autophagy and cell death
Source: EMBO Rep. 2024 Jan 2;25(2):10. doi: 10.1038/s44319-023-00045-x (PMC10897221; doi:10.1038/s44319-023-00045-x)
Supplement: Supplementary file 3 — Source Data Fig. 3 [file 44319_2023_45_MOESM3_ESM.zip › Fig 3/Fig 3G/Fig 3G.xlsx]

## Sheet: Sheet1
		Fraction of STING intensity with Rab5 puncta
		0'	20'	30'	45'	90'
		0.030753	0.106344	0.057335	0.050482	0.558046
		0.015951	0.010824	0.064633	0.35406	0.36368
		0.04371	0.080929	0.034923	0.040643	0.349583
		0.042542	0.010355	0.111912	0.024553	0.704295
		0.054835	0.01218	0.028562	0.021711	0.200919
		0.028914	0.075136	0.023943	0.079118	0.384417
		0.041488	0.060428	0.038367	0.036691	0.365059
		0.010199	0.037413	0.038755	0.062286	0.031158
		0.091134	0.011036	0.185799	0.228732	0.403454
		0.028808	0.022999	0.037508	0.050121	0.66814
		0.035835	0.044444	0.048119	0.066016	0.481291
		0.0456	0.027061	0.104515	0.146992	0.286766
		0.04015	0.02475	0.053443	0.023315	0.384066
		0.03969	0.036646	0.08505	0.124508	0.330482
		0.041759	0.03219	0.032068	0.250737	0.509959
		0.055052	0.100552	0.024118	0.017123	0.573852
		0.015407	0.088359	0.035412	0.033315	0.343177
		0.026818	0.016291	0.081061	0.093371	0.12177
		0.037182	0.046816	0.046262	0.136479	0.132158
		0.035605	0.0351	0.047711	0.082883	0.555555
		0.015847	0.059309	0.028431	0.048606	0.544635
		0.02111	0.058891	0.119591	0.043651	0.443753
		0.013935	0.100356	0.032708	0.028042	0.695545
		0.019445	0.048943	0.050929	0.122476	0.600465
		0.044453	0.055397	0.022198	0.100161	0.400667
		0.022797	0.094016	0.046998	0.012621	0.224826
		0	0.032232	0.061088	0.124599	0.499365
		0		0.024923	0.14971	0.610366
		0.027211		0.025977	0.083115	0.330048
		0.01747		0.050863	0.154196	0.533349
		0.011483		0.094374	0.055411	0.644341
		0		0.057774		0.39662
		0.031643		0.127996		0.531148
		0.012324		0.010419		0.444651
		0.138646		0.080144		0.455285
		0.064486				0.332796
		0.02994				0.203658
		0.016275
		0.047456
