# Supplementary material for: A conserved ion channel function of STING mediates noncanonical autophagy and cell death
Source: EMBO Rep. 2024 Jan 2;25(2):10. doi: 10.1038/s44319-023-00045-x (PMC10897221; doi:10.1038/s44319-023-00045-x)
Supplement: Supplementary file 3 — Source Data Fig. 3 [file 44319_2023_45_MOESM3_ESM.zip › Fig 3/Fig 3H/Fig 3H.xlsx]

## Sheet: Sheet1
		Fraction of Rab5 with STING puncta
		0'	20'	30'	45'	90'
		0	0	0	0	0.316746
		0	0	0	0	0
		0	0	0	0.125	0.206071
		0	0	0	0.09773	0.049242
		0	0	0	0.105488	0.173913
		0	0	0	0	0.035994
		0	0	0	0	0
		0	0	0	0	0.250677
		0	0	0	0	0.417476
		0	0	0	0	0.110577
		0	0	0	0	0.27907
		0	0	0	0.07619	0.232558
		0	0	0	0.00202	0.239796
		0	0	0.007566		0.036876
		0	0	0		0.059438
		0		0		0.133951
		0		0		0
		0		0		0.266582
		0		0		0.145443
		0		0		0.345536
		0		0		0.130289
		0				0.148615
		0				0.571429
		0				0.151899
		0				0.185404
		0				0.096154
		0				0.210799
		0				0.179027
		0				0.704348
		0				0.553148
		0				0.406308
		0				0.420202
		0				0.037037
		0				0
		0
