# Supplementary material for: A conserved ion channel function of STING mediates noncanonical autophagy and cell death
Source: EMBO Rep. 2024 Jan 2;25(2):10. doi: 10.1038/s44319-023-00045-x (PMC10897221; doi:10.1038/s44319-023-00045-x)
Supplement: Supplementary file 4 — Source Data Fig. 4 [file 44319_2023_45_MOESM4_ESM.zip]

Archive with 55 entries (42 files):
- Fig 4/
- __MACOSX/._Fig 4
- Fig 4/Fig 4J/
- Fig 4/Fig 4C/
- Fig 4/Fig 4D/
- Fig 4/Fig 4E/
- Fig 4/Fig 4B/
- Fig 4/Fig 4K/
- Fig 4/Fig 4L/
- Fig 4/Fig 4I/
- Fig 4/Fig 4G/
- Fig 4/Fig 4A/
- Fig 4/Fig 4F/
- Fig 4/Fig 4H/
- Fig 4/Fig 4J/Fig 4J.xlsx
- Fig 4/Fig 4C/F4C5_mST+ DMXAA 1h.png
- __MACOSX/Fig 4/Fig 4C/._F4C5_mST+ DMXAA 1h.png
- Fig 4/Fig 4C/F4C4_mST+ DMXAA 0h.png
- __MACOSX/Fig 4/Fig 4C/._F4C4_mST+ DMXAA 0h.png
- Fig 4/Fig 4C/F4C3_EV + DMXAA 4h.png
- __MACOSX/Fig 4/Fig 4C/._F4C3_EV + DMXAA 4h.png
- Fig 4/Fig 4C/F4C6_mST+ DMXAA 4h.png
- __MACOSX/Fig 4/Fig 4C/._F4C6_mST+ DMXAA 4h.png
- Fig 4/Fig 4C/F4C1_EV + DMXAA 0h.png
- __MACOSX/Fig 4/Fig 4C/._F4C1_EV + DMXAA 0h.png
- Fig 4/Fig 4C/F4C2_EV + DMXAA 1h.png
- __MACOSX/Fig 4/Fig 4C/._F4C2_EV + DMXAA 1h.png
- Fig 4/Fig 4D/Fig 4D.xlsx
- Fig 4/Fig 4E/F4E1_- cGAMP.png
- Fig 4/Fig 4E/F4E2_+ cGAMP.png
- Fig 4/Fig 4B/Fig 4B.xlsx
- Fig 4/Fig 4K/F4K  u2os FmST lysoph, fstblue, rab5-594_DMXAA_90MIN.tif
- __MACOSX/Fig 4/Fig 4K/._F4K  u2os FmST lysoph, fstblue, rab5-594_DMXAA_90MIN.tif
- Fig 4/Fig 4L/Fig 4L.xlsx
- Fig 4/Fig 4I/F4I2 U2OS lysoPH FST-blue_DMXAA-30min.tif
- __MACOSX/Fig 4/Fig 4I/._F4I2 U2OS lysoPH FST-blue_DMXAA-30min.tif
- Fig 4/Fig 4I/F4I1 U2OS lysoPH FST-blue_DMXAA-0min.tif
- __MACOSX/Fig 4/Fig 4I/._F4I1 U2OS lysoPH FST-blue_DMXAA-0min.tif
- Fig 4/Fig 4I/F4I3 U2OS lysoPH FST-blue_DMXAA-120min.tif
- __MACOSX/Fig 4/Fig 4I/._F4I3 U2OS lysoPH FST-blue_DMXAA-120min.tif
- Fig 4/Fig 4G/F4G3 120min.tif
- Fig 4/Fig 4G/F4G3 60min.tif
- Fig 4/Fig 4G/F4G1 0min.tif
- Fig 4/Fig 4G/F4G3 90min.tif
- Fig 4/Fig 4G/F4G2 30min.tif
- Fig 4/Fig 4A/F4A2_+cGAMP.png
- __MACOSX/Fig 4/Fig 4A/._F4A2_+cGAMP.png
- Fig 4/Fig 4A/F4A3_-diABZI.png
- __MACOSX/Fig 4/Fig 4A/._F4A3_-diABZI.png
- Fig 4/Fig 4A/F4A1_- cGAMP.png
- __MACOSX/Fig 4/Fig 4A/._F4A1_- cGAMP.png
- Fig 4/Fig 4A/F4A4_+diABZI.png
- __MACOSX/Fig 4/Fig 4A/._F4A4_+diABZI.png
- Fig 4/Fig 4F/Fig 4F.xlsx
- Fig 4/Fig 4H/Fig 4H.xlsx
