# Supplementary material for: A conserved ion channel function of STING mediates noncanonical autophagy and cell death
Source: EMBO Rep. 2024 Jan 2;25(2):10. doi: 10.1038/s44319-023-00045-x (PMC10897221; doi:10.1038/s44319-023-00045-x)
Supplement: Supplementary file 4 — Source Data Fig. 4 [file 44319_2023_45_MOESM4_ESM.zip › Fig 4/Fig 4J/Fig 4J.xlsx]

## Sheet: Sheet1
		Fraction of FST intensity with LysoPH puncta
		0'	30'	60'	120'		t test
		0.005295	0.009098	0.082566	0.076666		0'-30'	0.000927225
		0.015029	0.003456	0.30174	0.384924		0'-60'	3.03569e-07
		0.020245	0.014538	0.076715	0.363817		0'-120'	2.37051e-11
		0.014403	0.018068	0.7343	0.430068
		0	0.041841	0.627345	0.40553
		0.01218	0.010764	0.814901	0.21276
		0.007931	0.013231	0.26568	0.234239
		0.00181	0.185788	0.179608	0.103339
		0.012651	0.008948	0.259566	0.338066
		0.028756	0.040659	0.273363	0.058436
		0	0.269466	0.267427	0.188253
		0.000128	0.439275	0.140112	0.143842
		6.4e-05	0.221771	0.35576	0.797909
		0.000472	0.133973	0.466987	0.210271
		0.006471	0.658047	0.180906	0.03051
		0.021865	0.014704	0.127517	0.141554
		0.00261	0.001231	0.028172	0.58667
		0.015812	0.088445	0.079756	0.440177
		0.011368	0.657383	0.031983	0.008369
		0.005477	0.005047	0.036018	0.037514
		0.031199	0.413654	0.067329	0.068549
		0.029225	0.044705	0.055511	0.541034
		0.063886	0.025847	0.139773	0.031751
		0.000443	0.088237	0.194368	0.07906
		0.034169	0.043462	0.161297	0.029496
		0.032948	0.020658	0.018857	0.024005
		0.031351	0.065132	0.087793	0.251426
		0.043851	0.002093	0.076861	0.079043
		0.050652	0.004715	0.151549	0.515083
		0.008166	0.016325	0.093329	0.515815
		0.000337	0.008674	0.256309	0.090881
		0.00762	0.001322	0.391519	0.169558
		0.007323	0.029795	0.005441	0.03074
		0.000316	0.173145	0.007599	0.417299
		0.007561	0.10886	0.508852	0.318914
		0.0089	0.016684	0.014501	0.126375
		0.001991	0.099296	0.016789	0.130069
		0.00113	0.0062	0.008073	0.027818
		0.003246	0.007622	0.025188	0.064585
		0.002961	0.06845	0.001267	0.409411
		0.037671	0.028855	0.011383	0.107882
		0.004733	0.012787	0.001835	0.245869
		0.002256	0.098902	0.015577	0.216506
		0.00092	0.030884	0	0.441536
		0.05422	0.100659	0.000993	0.056362
		0.006422	0.100407	0.000973	0.108769
		0.009206	0.000828	0.007923	0.259974
		0.001563	0.0207		0.175657
		0.004413	0.009121		0.2113
		0.000178	0.031769		0.31602
		0.002824	0.042611		0.081858
		0.003331	0.008576		0.266006
		0.001795	0.016456		0.159514
		0.066825	0.008704		0.083303
		0.088171	0.00156		0.045812
			0.089347		0.563628
			0.005538		0.314068
			0.00778		0.437797
			0.03431		0.192534
			0.056816		0.068296
			0.034684		0.036133
			0.098181		0.630658
			0.012206		0.037506
			0.07132		0.545924
			0.006054		0.041554
			0.077646		0.018663
			0.082825		0.018792
			0.045823		0.161006
			0.033118		0.488784
			0.016226		0.616147
			0.022164		0.384513
			0.001809		0.033255
			0.381426		0.349122
			0.040159		0.054092
			0.00701		0.11476
			0.026213		0.024824
					0.242567
					0.022227
					0.02793
					0.161055
					0.045887
					0.017877
					0.940197
					0.597352
					0.028236
					0.08017
					0.031719
					0.177093
					0.550672
					0.867277
					0.02533
					0.848959
					0.108715
