# Supplementary material for: A conserved ion channel function of STING mediates noncanonical autophagy and cell death
Source: EMBO Rep. 2024 Jan 2;25(2):10. doi: 10.1038/s44319-023-00045-x (PMC10897221; doi:10.1038/s44319-023-00045-x)
Supplement: Supplementary file 4 — Source Data Fig. 4 [file 44319_2023_45_MOESM4_ESM.zip › Fig 4/Fig 4D/Fig 4D.xlsx]

## Sheet: Sheet1
		Lyso-PHluorin intensity above threshold
		+ Msting			- Msting
		4h	1h	0h	4h	1h	0h		t test
		118.835	24.418	0	0.234	0	0.141		4h	3.60869e-20
		8.159	3.398	0	0.225	0	0
		0.099	39.891	0.116	0	0	0.106
		173.116	30.975	0	0	0	0
		65.218	11.258	0	0	0	0
		126.064	0.218	0	1.589	2.957	0
		62.912	16.173	0	0	20.82	0
		134.311	66.711	0	15.496	0	0.418
		91.903	11.855	0	0	21.836	0.117
		95.091	3.259	0	0.299	0	0
		154.002	89.825	0	0	0	16.183
		138.79	63.762	0	0	0	0
		229.069	0.21	18.446	0	0	24.73
		108.89	0.699	0	0	0	0
		76.995	20.735	0	87.216	0.18	0
		54.009	4.291	0.107	0	0	1.564
		240.905	32.379	0	0.149	0	5.042
		123.566	15.211	0	0	0	0
		99.701	6.915	0.086	0	0	0
		39.051	0	1.663	0	0	0.102
		47.868	16.45	0	0	0	28.817
		4.306	20.696	14.667	0	0	7.442
		3.915	6.048	2.659	0	0	0.28
		97.362	0.109	8.883	0	0	0.084
		215.272	4.633	0	0.312	0	0
		199.382	6.705	14.367	0.109	0	0
		50.515	40.658	0	0	0	0.244
		106.502	29.206	0	0	0	2.635
		0	0	0	0	0.111	0
		150.668	0.872	1.673	0	0.175	0
		80.701	1.708	19.81	0.125	0	0.428
		158.539	0.377	6.429	0	0	0
		88.263	0	63.68	0	0	0
		151.084	32.334	0	0	0	0
		107.247	38.746	0	0	4.146	0
		74.97	0	0	0	0	0
		84.226	0	0	0	0	0.478
		61.692	4.592	0	0	0	0.177
		98.547	0	0	0	0	53.945
		41.269	19.129	17.826	0	0	0
		15.758	1.862	0	0	37.995	0
		69.409	0	0	0	3.11	0.17
		99.532	5.447	0.096	0	0	0
		13.109	59.468	0	0.715	0	0
		160.952	61.621		0		0.429
		130.81	18.424		0.117		0
		131.907	3.665		51.871		0
		322.506	0.111		26.906		0
		132.226	1.505		0		0.802
		214.77	65.233		0		0
		208.891	11.435		0		0
		100.699	0.39		0.115		0
		128.21	47.478		0		0
		153.951			0		0.111
		0			0		0.18
		76.789			0		0.153
		225.851			0.167		0
		150.95			0		0
		63.965			0		0
		2.569			0		0
		28.464			0		2.148
		29.333			0		0
		229.963			0		0
		9.721			0		0
		45.708			0.116		0
		4.882			0		0
		0			0		0
		54.428			0		0
		0			0		0
		23.787			0.124		0
		0			0
		85.506			2.213
		4.515			0
		0			0.114
		17.106			0
		11.985			17.967
		2.135			0.104
		0.478			0
		164.01			0
		44.592			0.294
		0.17			9.643
		110.433			0
		94.087			0
		127.08
		93.491
		91.82
		0
		32.871
		0.769
