# Supplementary material for: A conserved ion channel function of STING mediates noncanonical autophagy and cell death
Source: EMBO Rep. 2024 Jan 2;25(2):10. doi: 10.1038/s44319-023-00045-x (PMC10897221; doi:10.1038/s44319-023-00045-x)
Supplement: Supplementary file 4 — Source Data Fig. 4 [file 44319_2023_45_MOESM4_ESM.zip › Fig 4/Fig 4B/Fig 4B.xlsx]

## Sheet: Sheet1
		Lyso-PHluorin intensity above threshold
		- cGAMP	+ cGAMP 2 h	- diABZI	+ diABZI 2h
		0.675	71.673	45.579	115.175		t test
		19.296	17.211	9.607	47.152		Cgamp	5.19672e-07
		0	40.114	0.175	0.259		diABZI	1.69996e-09
		0	6.403	0	1.909
		0	36.52	0	0.247
		0	1.429	0.096	131.587
		0	38.731	0.085	47.51
		0	1.991	8.834	0.363
		0	7.97	0.101	39.641
		5.93	120.443	2.884	88.174
		6.561	38.277	2.751	65.982
		0	13.611	0	107.523
		0	23.921	0	3.817
		0.411	3.903	8.406	111.349
		2.227	6.416	0.477	149.534
		8	45.632	0.161	0
		31.389	0.989	0	38.065
		0	56.014	0	105.374
		28.685	12.508	0	38.866
		6.565	67.341	0	157.725
		6.183	43.767	0.815	1.405
		3.459	34.466	0	92.422
		1.795	41.661	0.24	48.54
		0.136	56.936	0.177	94.01
		0	41.634	10.435	82.968
		5.286	66.084	1.64	85.953
		19.285	93.279	15.135	31.565
		0	19.306	5.2	0
		0	21.998	0	76.743
		0	98.228	0.117	4.354
		3.222	42.265	0	1.67
		30.896	11.905	0.08	0
		0	2.472	0	0
		0	27.919	0.196	74.254
		5.978	47.973	0	50.509
		6.662	1.187	3.341	4.36
		64.594	8.842	0	131.893
		1.739	13.064	0.623	147.576
		0	9.783	0	0
		3.89	11.723	3.683	0
		0	34.487	0.077	0
		0	49.176	0	0
		0	52.501	0
		6.914	68.123	0
		0	41.203	0
		3.102	87.697	0
		13.845	0.746	0
		1.191	16.762	0
		0.091	50.879	0
		6.414	106.649	0
		4.971	52.652
		37.035	0
		0	29.558
		1.515	0
		0.165	10.579
		0	21.985
		0	6.263
		9.658	54.567
		0	0.125
		0	3.551
		0	0.415
		0	6.314
		7.221	48.598
		0	66.919
		0	0.964
		17.586	38.352
		3.825	0
		0	0
		25.848	25.182
		0	274.322
		0.894	0
		0	5.871
		0	0
			0.15
			59.856
			68.745
			1.505
			0
			87.872
			49.495
			0
			88.107
			57.085
			123.424
			41.461
			19.339
			121.353
			31.554
			150.326
			70.336
			61.319
			15.834
			126.037
			44.774
			35.267
			52.711
			23.269
			122.539
			159.596
			0
			4.976
			59.232
			19.78
			62.912
			43.948
			44.232
			0.914
			5.082
			108.75
			21.305
			7.604
			53.553
			32.766
			18.66
			11.583
			11.502
			0.279
			6.912
			0.097
			299.742
			0
			3.54
			0.533
			1.347
			1.747
			37.472
			34.582
			0
			16.972
			129.881
			8.817
			13.456
			1.823
			2.727
			27.306
			0.502
			2.189
			0
			90.474
			66.926
			9.256
			7.139
			0.112
			20.579
			0
			1.364
			0
			1.525
			42.733
			26.753
			0
			0.123
			0.652
			0
			144.741
			15.312
			8.821
			21.78
			26.387
			4.157
			0
			0.592
			20.823
			85.014
			3.505
			0
			120.581
			32.348
			6.946
			15.679
			10.088
			75.811
			1.05
			2.75
			4.716
			20.684
			6.828
			1.763
			11.151
			71.893
			268.176
			88.498
			10.121
			80.253
			9.322
			120.813
			74.995
			24.141
			0.111
			1.067
			139.972
			84.091
			41.197
			9.685
			23.753
			237.466
			0
			66.164
			157.468
			6.395
			27.603
			32.465
			17.031
			0
			0
			15.684
			3.358
			0.575
			0.631
			62.125
			17.411
			6.946
			75.274
			1.11
			0
			1.265
			0
			4.322
			6.092
			14.808
			14.72
			2.058
			134.02
			0.189
			10.822
			43.343
			10.659
			65.921
			93.742
			19.278
			169.093
			1.564
			15.782
			0.227
			103.628
			119.096
			24.209
			129.522
			0
			24.457
			0
			1.599
			19.25
			25.749
			0.784
			18.147
			2.97
			353.727
			26.896
