# Supplementary material for: A conserved ion channel function of STING mediates noncanonical autophagy and cell death
Source: EMBO Rep. 2024 Jan 2;25(2):10. doi: 10.1038/s44319-023-00045-x (PMC10897221; doi:10.1038/s44319-023-00045-x)
Supplement: Supplementary file 4 — Source Data Fig. 4 [file 44319_2023_45_MOESM4_ESM.zip › Fig 4/Fig 4L/Fig 4L.xlsx]

## Sheet: Sheet1
		fraction of lyso-pHluorin on different organelles (cGAMP 2h live)
		RAB5	RAB7	RAB11	LAPTM4B	CD63
		0.227869	0.112683	0.221117	0.009327	0.133979
		0.232318	0.040724	0.154263	0.014747	0.183015
		0.19236	0.015125	0.168564	0.04699	0.140687
		0.206267	0.164991	0.168815	0.023687	0.095462
		0.200323	0.163897	0.099844	0.045825	0.111576
		0.257298	0.080021	0.192058	0.046256	0.17095
		0.172057	0.111317	0.180718	0.018948	0.193007
		0.119378	0.030898	0.115658	0.014134	0.124584
		0.133487	0.08866	0.141286	0.03549	0.052012
		0.145568	0.177875	0.176363	0.070845	0.117169
		0.127833	0.32612	0.131203	0.027266	0.262027
		0.113636	0.171417	0.156366	0.029514	0.049159
		0.18398	0.163927	0.154952	0.005686	0.032774
		0.125295	0.084624	0.145858	0.038374	0.063522
		0.146414	0.208937	0.225265	0.053259	0.072168
		0.131074	0.16215	0.207602	0.012835	0.080973
		0.224319	0.103424	0.266202	0.137222	0.114165
		0.30825	0.153042	0.183664	0.069994	0.081981
		0.180778	0.039095	0.279913	0.134237	0.126345
		0.14731	0.068828	0.231268	0.075912	0.084336
		0.182405	0.155262	0.174059	0.107829	0.169886
		0.149969	0.141771	0.242368	0.117472	0.096351
		0.141503	0.169885	0.313628	0.122786	0.114595
		0.083975	0.176194	0.1342	0.136089	0.065037
		0.156238	0.132918	0.085367	0.147664	0.078123
		0.161059	0.065954	0.216471	0.055617	0.052794
		0.144031	0.150551	0.110049	0.102073	0.093893
		0.115863	0.10792	0.261024	0.050436	0.071564
		0.273996	0.145145	0.108929	0.143443	0.020048
		0.22548		0.265389	0.131682	0.018259
		0.389766			0.092628	0.028695
		0.20137			0.108746	0.139886
		0.208001			0.167862	0.055301
		0.210844			0.146462	0.036644
		0.195574			0.105746	0.052753
		0.152864			0.03885	0.105953
		0.261949			0.085956	0.104518
		0.157166			0.097112	0.075255
		0.191521			0.059986	0.070395
		0.144347			0.046521	0.108058
		0.242507			0.052196	0.064935
		0.248995			0.106979	0.122109
		0.190859			0.052206	0.113113
		0.234094			0.07654	0.1186
		0.158492			0.053654	0.061636
		0.158567			0.058227	0.079486
		0.225289			0.13069	0.033324
		0.212667			0.054655	0.057755
		0.185869			0.075554	0.093223
		0.255945			0.126269	0.073726
		0.192037			0.073757	0.041986
		0.175313			0.083581	0.054562
		0.204713			0.061853	0.023807
		0.161894			0.019839	0.143997
		0.171193			0.119646	0.070048
		0.136061			0.052508	0.056721
		0.14297			0.108526	0.163801
		0.168531			0.090701	0.034517
		0.292343			0.055135	0.034853
		0.315247			0.097358	0.044376
		0.213051			0.09212	0.069811
		0.327631			0.103552	0.085495
		0.206248			0.180875	0.057525
		0.339619			0.053048	0.061112
		0.353586			0.008429	0.190262
		0.221665			0.058525	0.079362
		0.174027			0.028751	0.085836
		0.257514			0.082527	0.087902
		0.217197			0.027289	0.180285
		0.162591			0.045138	0.667907
		0.148891			0.017397	0.102763
		0.147777			0.064449	0.052697
		0.191959			0.033069	0.141522
		0.333528			0.007566	0.000485
		0.261916			0.064295	0.034116
		0.258237			0.064087	0.055258
		0.314857			0.052053	0.152931
		0.329683			0.097961	0.073078
		0.455296			0.103751	0.098356
		0.35004			0.080471	0.073775
		0.352782			0.124743	0.079075
		0.471648				0.03752
		0.121205				0.050454
						0.121212
						0.134108
						0.07583
