# Supplementary material for: A conserved ion channel function of STING mediates noncanonical autophagy and cell death
Source: EMBO Rep. 2024 Jan 2;25(2):10. doi: 10.1038/s44319-023-00045-x (PMC10897221; doi:10.1038/s44319-023-00045-x)
Supplement: Supplementary file 4 — Source Data Fig. 4 [file 44319_2023_45_MOESM4_ESM.zip › Fig 4/Fig 4F/Fig 4F.xlsx]

## Sheet: Sheet1
		Lyso-PHluorin intensity above threshold
		+ cGAMP 2 h	- cGAMP
		60.989	0.566		t test	1.02128e-12
		314.533	0.242
		156.57	61.115
		237.138	23.027
		94.35	22.4
		116.975	0.078
		397.546	18.603
		39.855	0
		74.639	17.819
		85.306	1.752
		224.035	0
		373.049	0.085
		451.361	3.415
		496.999	0.165
		382.727	29.503
		177.485	39.723
		102.028	0
		22.805	123.285
		284.38	28.303
		61.657	0
		275.512	29.699
		121.358	4.34
		178.036	13.088
		144.868	19.454
		165.667	0.613
		35.098	20.364
		86.925	5.681
		372.173	11.186
		202.029	21.4
		442.593	69.038
		405.43	0.285
		692.782	0
		451.054	0.525
		588.366	4.878
		349.315	0.464
		153.11	0.287
		224.932	17.303
		235.231	2.265
		57.416	3.896
		504.682	0.397
		185.484	3.088
		108.664	10.467
		552.973
		113.512
		623.819
		671.251
		110.028
		579.996
		189.775
		0
