# Supplementary material for: A conserved ion channel function of STING mediates noncanonical autophagy and cell death
Source: EMBO Rep. 2024 Jan 2;25(2):10. doi: 10.1038/s44319-023-00045-x (PMC10897221; doi:10.1038/s44319-023-00045-x)
Supplement: Supplementary file 4 — Source Data Fig. 4 [file 44319_2023_45_MOESM4_ESM.zip › Fig 4/Fig 4H/Fig 4H.xlsx]

## Sheet: Sheet1
		Lyso-pHluorin punctate intensities/cell (fold)
		0'	10'	20'	30'	40'	50'	60'	70'	80'	90'	100'	110'	120'
		1	0	0.291045	0.679104	0.743781	4.22886	0.181592	4.32836	0.171642	0.800995
		1	0.518154	1.30257	6.11422	4.48865	8.25643	8.35325	9.94327	10.1588	15.7103	19.2852	18.3873	24.2685
		1	15.7417	1.85566	1.79867	7.25092	2.89933	2.2302	2.10141	1.68986	2.67654	3.46706	3.29608	3.906
		1	0.157042	0.800405	0.54002	1.69605	0.390071	1.91591	2.55117	1.80851	2.97163	2.63627	3.10132	3.62614
		1	1.38093	0.522393	0.384889	0.836295	0.917741	1.05819	0.926678	2.18432	1.98365	2.94557	2.87316	2.73261
		1	10.0197	2.9803	11.3793	5.13793	9.78818	3.89163	9.27094	16.8916	7.5665	8.76847	9.97044	14.4975
		1	3.37689	8.95896	4.35097	5.54104	5.88121	6.57343	6.48596	4.15119	6.55724	8.97192	6.2959	6.78834
		1	2.95886	0.227848	5.63924	3.74275	2.9256	4.19924	4.03026	5.72131	5.95712	5.72762	10.1929	14.3783
		1	3.21185	0.465322	3.52837	0.942886	0.161594	0.747948	1.15407	0.487175	0.90407	0.89723	0.679891	1.31806
		1	0.651505	0.30985	0.538646	8.45719	5.87832	5.46119	6.8683	8.99549	9.7977	12.9364	10.8908	15.4316
		1	3.84226	2.6685	6.38458	4.39661	7.82829	8.00605	9.08464	8.01814	14.3495	18.8694	19.9698	14.4341
		1	1.21161	0.391778	3.82588	0.696353	1.14612	0.413297	0.508807	0.405855	0.721161	0.209377	0.280327
		1	1.11412	0.435128	0.726371	12.9265	10.9714	5.05306	4.07959	7.14286	5.01837	10.1469	15.7347	12.6082
		1	1.92041	3.24694	8.34082	0.880749	0.292226	1.16443	7.27839	8.8315	13.4786	3.10867	14.3952	17.6618
		1	0.400081	1.15792	0.266585	4.38337	4.61055	4.60852	5.62069	5.54767	8.38134	12.002	11.0629	5.24138
		1	0.310345	0.507099	4.20081	3.35471	6.97996	4.81162	4.1503	7.48898	26.3527	57.7896
		1	0.318637	0.496994	4.75751	2.12185	2.89445	2.8464	3.37157	3.9774	5.74142	5.3381	8.48055	8.46653
		1	0.276316	1.36013	1.83124	7.47082	3.85312	3.35513	3.1338	3.69769	4.99447	6.7168	6.59658	8.32545
		1	1.36569	0.64839	2.07545	0.767998	2.64207	2.01173	1.41661	1.04649	1.56714	1.72783	2.04717	2.36109
		1	3.86391	0.708418	1.12525	6.21608	1.98564	0.405599	0.056712	0.315865	2.64178	0.345298	0.839914	2.67337
		1	1.33022	2.06317	4.37904	0.67705	1.23988	0.618972	0.531855	0.660859	0.537663	0.675642	0.451426	1.40549
		1	0.248504	0.356741	0.483457	2.35641	3.15177	4.30506	5.13123	6.72043	5.37124	6.41461	11.0129	8.50285
		1	5.57132	0.845949	1.82351	6.28687	5.11751	9.43318	5.82834	8.73617	9.5	7.29263	11.053	24.1267
		1	0.541475	2.31797	3.66359	2.53276	1.40279	2.76155	1.78303	1.64877	2.5188	3.77766	1.22342	1.07304
		1	2.89366	0.627282	0.823845	4.93425	2.70685	2.76986	2.4274	1.71507	3.15342	0.906849	3.40548	6.00822
		1	0.186301	0.846575	2.69863	6.21948	6.77178	13.6328	9.15298	7.19138	6.26756	6.5704	7.52732	7.57165
		1	2.18358	4.43615	6.10834	7.1929	5.27051	12.8093	7.61419	10.3526	8.11752	18.1619	10.8248	15.9313
		1	7.80044	0.649667	2.30155	2.07988	0.863071	0.575596	0.893543	1.28475	1.41805	1.34453	1.1757	1.97212
		1	1.18322	1.18854	2.24079	1.22884	0.429678	0.912992	0.448153	0.848033	1.26401	1.3528	1.62872	2.33611
		1	3.27354	0.158522	1.03278	5.75617	2.17284	33.2284	2.19136	17.929	22.2376	23.858	22.1944	44.7716
		1	14.0432	1.06482	11.6852	2.29977	1.68046	2.46422	1.84465	2.19048	3.10278	2.48009	4.99714	3.19386
		1	2.04996	0.817851	1.88863
