# Supplementary material for: A conserved ion channel function of STING mediates noncanonical autophagy and cell death
Source: EMBO Rep. 2024 Jan 2;25(2):10. doi: 10.1038/s44319-023-00045-x (PMC10897221; doi:10.1038/s44319-023-00045-x)
Supplement: Supplementary file 5 — Source Data Fig. 5 [file 44319_2023_45_MOESM5_ESM.zip]

Archive with 3 entries (1 files):
- Fig 5/
- Fig 5/Fig 5B/
- Fig 5/Fig 5B/Fig 5B.xlsx
