# Supplementary material for: A conserved ion channel function of STING mediates noncanonical autophagy and cell death
Source: EMBO Rep. 2024 Jan 2;25(2):10. doi: 10.1038/s44319-023-00045-x (PMC10897221; doi:10.1038/s44319-023-00045-x)
Supplement: Supplementary file 5 — Source Data Fig. 5 [file 44319_2023_45_MOESM5_ESM.zip › Fig 5/Fig 5B/Fig 5B.xlsx]

## Sheet: Sheet1
	time（s）	empty+dmso			empty+C53			empty+diABZI			HST dmso			HST C53			HST diABZI
		A7	A8	A9	B7	B8	B9	C7	C8	C9	E7	E8	E9	F7	F8	F9	G7	G8	G9
liposome added	0	37610	42624	40117	40431	47655	41844	39851	39254	38554	41083	43470	42148	47145	59653	47682	44772	43121	47722
	30	38161	42619	40488	40578	48137	41865	39899	39477	38574	41105	43379	42305	47286	60188	47790	45104	43098	47866
	60	38230	42575	40517	40607	48156	41914	39856	39294	38544	41183	43500	42514	47301	60564	47668	44720	43007	47513
	90	38237	42742	40588	40704	48096	42150	39922	39347	38765	41230	43895	42388	47208	60268	47573	45094	43093	47854
	120	38359	42863	40718	40716	47984	42240	39940	39422	38777	41314	43933	42681	47212	60204	47609	44878	43185	47880
	150	38828	42728	40982	40617	47704	42200	39931	39452	38719	41335	44343	42444	47279	60753	47537	44912	43048	47684
	180	38482	43112	40900	40706	48077	42165	39974	39596	38780	41254	43889	42485	47387	60671	47825	44713	42906	47351
	210	38509	42728	40766	40958	48351	42525	40028	39710	38906	41215	44110	42162	47319	60601	47696	44713	43139	47718
	240	38549	43455	41082	40759	48100	42260	39920	39267	38817	41273	44074	42413	47450	60970	47850	44913	43142	47832
	270	38388	43006	40795	40909	48445	42369	39958	39561	38742	41295	44077	42498	47599	60519	48392	44885	43042	47660
	300	38443	42942	40806	40886	48359	42371	39907	39375	38684	41298	44068	42517	47437	61108	47761	44455	43125	47554
	330	38352	43010	40772	41092	48375	42788	40063	39674	39074	41274	43961	42505	47490	61101	47888	44564	43156	47663
	360	38378	43424	40954	41107	48407	42801	40106	39790	39154	41267	43810	42596	47448	61303	47705	45089	43052	47787
	390	38626	43083	40986	40926	48234	42528	40075	39908	38944	41268	43605	42761	47630	61518	48045	45333	43007	47850
	420	38341	43190	40836	41108	48245	42897	40120	39831	39180	41274	44162	42347	47646	61606	48044	45272	43034	47859
	450	38662	43582	41208	40974	48608	42408	40030	39610	38991	41254	43963	42426	47591	61224	48075	45180	43117	47940
Valinomycin-added	480	38975	43228	41279	41175	48348	42975	40188	39827	39450	41010	42992	42236	47484	61422	47739	44327	43129	47491
	510	38876	43648	41379	41114	48060	43017	40089	39730	39132	41011	42996	42238	47761	61726	48268	44522	42978	47360
	540	38963	43400	41339	41298	48334	43237	40160	39722	39419	40814	42595	41786	47766	61350	48437	43937	42947	46991
	570	38942	43679	41436	41317	48136	43393	40080	39677	39136	40880	42760	41916	47821	61616	48456	44426	43135	47555
	600	38765	44027	41454	41399	48645	43264	40178	39667	39533	40881	42735	41937	47650	61466	48113	44810	43131	47758
	630	39153	43659	41570	41338	48562	43185	40137	39694	39352	40980	42724	42332	47538	61604	47790	44887	42984	47569
	660	38816	43902	41439	41517	48579	43546	40073	39966	38891	40922	42943	41933	47405	61260	47620	44502	43027	47426
	690	38914	44020	41552	41372	48714	43168	40099	39694	39200	40881	42596	42046	47407	60832	47805	44321	43034	47338
	720	38664	43826	41306	41281	48468	43124	40079	39505	39263	40852	42652	41891	47346	60721	47706	44071	42974	47107
	750	39044	43887	41587	41634	48661	43739	40151	39785	39336	40805	42668	41695	47356	60888	47661	43891	42944	46961
	780	38975	44122	41634	41216	48570	42929	40080	39780	39060	40682	42578	41289	47126	60640	47219	43911	42830	46793
	810	38561	43743	41204	41587	48902	43502	40142	39863	39240	40725	42393	41598	47263	60804	47476	43308	42981	46699
	840	38960	43927	41546	41492	48615	43473	40205	40108	39303	40581	42151	41228	47100	60821	47082	43483	42884	46643
	870	39362	43823	41777	41681	49102	43579	40097	39764	39139	40700	42057	41765	47029	60672	46978	43561	42732	46446
	900	39055	43792	41557	41422	48852	43190	40152	39730	39382	40533	42230	40980	47092	61036	46974	43284	42760	46338
	930	39169	43959	41700	41701	49059	43645	40072	39675	39109	40485	41978	40990	46996	60799	46846	43467	42725	46384
	960	39165	43837	41649	41595	49137	43381	40096	39792	39115	40591	42120	41293	46852	60455	46650	43253	42615	46094
	990	38770	43514	41254	41748	48932	43816	40123	39713	39280	40536	42352	40897	46757	60715	46315	43318	42727	46305
	1020	39188	43446	41510	41580	49109	43367	40072	39792	39017	40538	42211	41014	47076	61261	46841	43369	42592	46121
	1050	39136	43568	41523	41515	48857	43380	40088	39633	39202	40404	42114	40570	47024	60595	46997	43506	42674	46324
	1080	39212	43987	41740	41470	49142	43119	40116	39617	39326	40483	42269	40758	47182	60943	47225	43638	42648	46356
	1110	39088	43545	41481	41351	48628	43174	40030	39635	38972	40496	42423	40687	47335	60733	47677	43429	42793	46470
	1140	38904	43723	41428	41541	49570	43015	39999	39509	38944	40451	42109	40759	47153	61420	46955	43542	42689	46368
	1170	39294	43673	41671	41337	48684	43113	39950	39414	38823	40552	42435	40894	47198	61495	47030	43442	42667	46278
	1200	38897	43428	41306	41242	48726	42893	39942	39301	38878	40566	42355	41011	47272	61074	47383	43535	42667	46330
	1230	39121	43956	41667	41309	48492	43167	40027	39311	39205	40559	42546	40834	47283	61214	47350	43473	42825	46544
	1260	39143	43671	41568	41357	48993	42973	39943	39353	38841	40589	42402	41063	47288	61329	47314	43912	42782	46717
	1290	38937	43696	41439	41252	48892	42816	39948	39501	38749	40609	42354	41178	47271	61171	47340	43672	42706	46466
	1320	39221	43955	41734	41404	48670	43259	39867	39093	38740	40517	42349	40825	47556	61852	47728	43864	42855	46806
	1350	39404	43921	41844	41311	48902	42932	40015	39445	39059	40673	42432	41368	47567	62229	47595	43743	42792	46640
	1380	39014	43606	41456	41433	48554	43388	39889	39378	38610	40658	42555	41213	47563	61480	47901	43469	42894	46650
	1410	39010	43903	41571	41271	48694	42971	40032	39691	38936	40654	42292	41401	47311	61230	47411	43619	42859	46678
	1440	38754	43573	41267	41553	49180	43268	40035	39537	39067	40604	42566	40993	47480	61798	47570	43957	42766	46717
	1470	38936	43570	41388	41537	49169	43242	39929	39555	38633	40661	42605	41186	47507	61261	47861	43659	42974	46881
	1500	39023	43930	41590	41555	48827	43480	39926	39330	38795	40629	42793	40916	47566	61577	47867	43688	42781	46592
	1530	39065	43742	41544	41528	48925	43365	39919	39224	38846	40590	42692	40841	47608	61453	48019	43178	42790	46327
	1560	38933	43854	41499	41375	49011	43000	40002	39533	38938	40531	42593	40690	47650	61896	47933	43636	42709	46450
	1590	38858	43715	41393	41417	49360	42884	39948	39306	38897	40588	42407	41058	47598	61812	47844	43801	42805	46692
	1620	39004	43552	41427	41495	49349	43050	39935	39150	38965	40652	42671	41097	47627	61469	48059	43890	42926	46932
	1650	39098	43791	41586	41430	49069	43079	40048	39799	38918	40500	42219	40863	47558	61296	47968	43757	42964	46918
	1680	39016	43745	41512	41480	48974	43239	40010	39888	38700	40569	42356	41022	47609	61218	48121	43866	43019	47065
	1710	39332	43610	41672	41524	49389	43087	39875	39129	38746	40526	42027	41113	47649	61258	48198	43538	42874	46657
	1740	38897	44103	41574	41454	49265	43014	40025	39356	39166	40605	42215	41271	47702	61833	48083	43429	42992	46783
	1770	39370	43230	41547	41348	48841	43043	39979	39405	38944	40667	42348	41411	47570	61325	47983	44000	42812	46813
	1800	39171	43533	41533	41473	49133	43131	40053	39952	38820	40617	42000	41485	47705	61588	48193	43452	42856	46583
	1830	39174	43331	41454	41522	49007	43306	40123	39644	39335	40651	42196	41465	47658	61361	48178	43692	42880	46750
CCCP added	1860	33659	36265	34924	34172	36360	35526	38084	34889	34885	38245	36988	36194	39716	38685	38921	36123	39836	37812
	1890	34013	35754	34960	34136	36380	35439	38060	34708	34930	38048	35987	36210	39485	37979	38674	35791	39957	37822
	1920	33414	36302	34773	34056	36009	35491	38073	34488	35148	37986	36256	35761	39654	38236	38964	35530	39851	37511
	1950	33495	35959	34692	34061	36083	35458	38059	34656	34964	37889	36061	35535	39426	38392	38357	35313	39821	37346
	1980	33369	35379	34376	33934	36094	35190	38083	34713	35016	37773	35775	35308	39683	38150	39070	35245	39947	37507
	2010	33732	34958	34454	34012	36258	35254	38048	34750	34850	37730	35461	35386	39861	38708	39256	35529	39913	37609
	2040	33471	35500	34493	33924	36280	35060	37974	34700	34594	37820	35752	35510	39759	38456	39121	35370	39935	37557
	2070	33315	34872	34139	33961	36133	35222	37945	34314	34775	37760	35607	35389	39781	38613	39106	35515	39977	37701
	2100	33326	35374	34345	33836	36079	34996	37953	34465	34691	37685	35407	35254	39917	38759	39367	34912	40065	37510
	2130	32948	35565	34165	33804	36359	34766	37918	34225	34736	37707	35623	35170	39685	38327	39001	35254	39885	37414
	2160	32785	35273	33939	33800	36109	34905	37929	34402	34642	37757	35507	35457	39818	38557	39218	35225	39957	37512
	2190	32981	35152	34024	33705	36002	34772	37964	34572	34654	37824	35793	35492	39760	38487	39111	35318	39890	37456
	2220	32972	34958	33941	33770	35828	35007	37933	34075	34910	37679	35289	35322	39759	38387	39151	35237	39891	37414
	2250	33000	35061	34001	33621	35842	34690	37970	34430	34784	37744	35616	35320	39752	38424	39118	35194	40045	37633
	2280	33108	35276	34159	33652	35564	34918	38002	33941	35286	37721	35405	35395	39791	38325	39251	35319	39976	37592
	2310	32884	35331	34029	33648	35600	34887	37875	34111	34651	37629	35105	35271	39621	38384	38824	35201	39927	37451
	2340	32905	34834	33846	33549	35667	34645	37913	33923	34947	37798	35233	35827	39847	38375	39364	35837	39955	37843
	2370	33190	34846	34044	33594	35812	34653	37918	34032	34881	37887	35661	35841	39923	38118	39652	35374	39853	37429
	2400	32763	34793	33734	33494	35640	34546	37935	33994	34977	37681	35345	35288	39805	38085	39386	35684	39966	37777
	2430	32549	34826	33603	33439	35478	34527	37893	33883	34899	37727	35263	35530	39773	38350	39198	35369	39887	37479
	2460	32748	34961	33791	33422	35408	34533	37805	33471	34864	37674	35192	35378	39901	38393	39484	35469	39996	37706
	2490	32316	34731	33407	33298	35479	34237	37884	33754	34958	37650	35361	35154	39725	38177	39159	35433	39990	37677
	2520	32482	34993	33624	33216	35057	34314	37767	33644	34579	37686	35369	35288	39884	38545	39380	35493	40088	37864
	2550	32213	34848	33384	33265	35159	34355	37841	33557	34940	37565	34949	35147	39886	38226	39519	35417	39935	37582
	2580	32342	34702	33414	33083	34736	34227	37628	33168	34393	37656	34956	35492	39955	38681	39490	35129	39957	37459
	2610	32469	34285	33334	33136	35331	33989	37669	33160	34562	37647	35150	35308	39851	38640	39260	34996	40002	37456
	2640	32421	34352	33328	33233	35338	34185	37679	33224	34551	37600	35015	35230	39768	38352	39185	34978	39935	37341
	2670	32246	33837	33006	33247	35154	34321	37603	32806	34571	37615	35074	35242	39826	38602	39218	34972	39850	37204
	2700	31980	34004	32892	33037	35102	33887	37529	32847	34244	37580	34849	35280	39797	38740	39090	35239	39822	37307
	2730	32183	33913	32993	33111	34771	33541	37534	32974	34170	37533	34654	35252	39928	38716	39411	35103	39964	37456
	2760	32105	33739	32871	32936	34757	33910	37435	32799	33908	37648	34484	35830	39932	38545	39492	35780	39883	37698
	2790	32284	34002	33097	32874	34553	33903	37500	32812	34156	37584	34757	35370	39788	38680	39095	35647	39973	37767
	2820	32047	33729	32828	33033	34794	34089	37519	33205	33932	37498	34490	35244	39667	38468	38897	35190	39990	37544
	2850	31915	32923	32419	32737	34068	33903	37345	32744	33596	37455	34452	35107	39233	37437	38304	34898	39687	36907
