# Supplementary material for: A conserved ion channel function of STING mediates noncanonical autophagy and cell death
Source: EMBO Rep. 2024 Jan 2;25(2):10. doi: 10.1038/s44319-023-00045-x (PMC10897221; doi:10.1038/s44319-023-00045-x)
Supplement: Supplementary file 6 — Source Data Fig. 6 [file 44319_2023_45_MOESM6_ESM.zip]

Archive with 64 entries (53 files):
- Fig 6/
- __MACOSX/._Fig 6
- Fig 6/Fig 6I/
- Fig 6/Fig 6G/
- Fig 6/Fig 6F/
- Fig 6/Fig 6A/
- Fig 6/Fig 6H/
- Fig 6/Fig 6J/
- Fig 6/Fig 6D/
- Fig 6/Fig 6C/
- Fig 6/Fig 6B/
- Fig 6/Fig 6E/
- Fig 6/Fig 6I/Fig6I-3 U2OS FST LC3-R594_cGAMP(+C53-30'after) 90'.tif
- __MACOSX/Fig 6/Fig 6I/._Fig6I-3 U2OS FST LC3-R594_cGAMP(+C53-30'after) 90'.tif
- Fig 6/Fig 6I/Fig6I-2 U2OS FST LC3-R594_cGAMP 90'.tif
- __MACOSX/Fig 6/Fig 6I/._Fig6I-2 U2OS FST LC3-R594_cGAMP 90'.tif
- Fig 6/Fig 6I/Fig6I-1 U2OS FST LC3-R594_cGAMP 0'.tif
- __MACOSX/Fig 6/Fig 6I/._Fig6I-1 U2OS FST LC3-R594_cGAMP 0'.tif
- Fig 6/Fig 6G/western.TIF
- __MACOSX/Fig 6/Fig 6G/._western.TIF
- Fig 6/Fig 6F/Fig 6F.xlsx
- Fig 6/Fig 6A/F6A7 BJ ST-blue_cGAMP+C53 60'.tif
- __MACOSX/Fig 6/Fig 6A/._F6A7 BJ ST-blue_cGAMP+C53 60'.tif
- Fig 6/Fig 6A/F6A8 BJ ST-blue_cGAMP+C53 90'.tif
- __MACOSX/Fig 6/Fig 6A/._F6A8 BJ ST-blue_cGAMP+C53 90'.tif
- Fig 6/Fig 6A/F6A5 BJ ST-blue_cGAMP+C53 0'.tif
- __MACOSX/Fig 6/Fig 6A/._F6A5 BJ ST-blue_cGAMP+C53 0'.tif
- Fig 6/Fig 6A/F6A6 BJ ST-blue_cGAMP+C53 30'.tif
- __MACOSX/Fig 6/Fig 6A/._F6A6 BJ ST-blue_cGAMP+C53 30'.tif
- Fig 6/Fig 6A/F6A1 BJ ST-blue_cGAMP 0'.tif
- __MACOSX/Fig 6/Fig 6A/._F6A1 BJ ST-blue_cGAMP 0'.tif
- Fig 6/Fig 6A/F6A2 BJ ST-blue_cGAMP 30'.tif
- __MACOSX/Fig 6/Fig 6A/._F6A2 BJ ST-blue_cGAMP 30'.tif
- Fig 6/Fig 6A/F6A3 BJ ST-blue_cGAMP 60'.tif
- __MACOSX/Fig 6/Fig 6A/._F6A3 BJ ST-blue_cGAMP 60'.tif
- Fig 6/Fig 6A/F6A4 BJ ST-blue_cGAMP 90'.tif
- __MACOSX/Fig 6/Fig 6A/._F6A4 BJ ST-blue_cGAMP 90'.tif
- Fig 6/Fig 6H/Fig 6H.xlsx
- Fig 6/Fig 6J/Fig 6J.xlsx
- Fig 6/Fig 6D/Fig6D-1 U2OS FST#2 st-blue golgin97-594   _cGAMP-0'.tif
- __MACOSX/Fig 6/Fig 6D/._Fig6D-1 U2OS FST#2 st-blue golgin97-594   _cGAMP-0'.tif
- Fig 6/Fig 6D/Fig6D-2 U2OS FST#2 st-blue golgin97-594    _cGAMP 30'.tif
- __MACOSX/Fig 6/Fig 6D/._Fig6D-2 U2OS FST#2 st-blue golgin97-594    _cGAMP 30'.tif
- Fig 6/Fig 6D/Fig6D-4 U2OS FST#2 st-blue golgin97-594    _cGAMP 30'+C53 90'.tif
- __MACOSX/Fig 6/Fig 6D/._Fig6D-4 U2OS FST#2 st-blue golgin97-594    _cGAMP 30'+C53 90'.tif
- Fig 6/Fig 6D/Fig6D-3 U2OS FST#2 st-blue golgin97-594    _cGAMP 30'+C53 60'.tif
- __MACOSX/Fig 6/Fig 6D/._Fig6D-3 U2OS FST#2 st-blue golgin97-594    _cGAMP 30'+C53 60'.tif
- Fig 6/Fig 6C/Fig 6C.xlsx
- Fig 6/Fig 6B/F6B4.tif
- __MACOSX/Fig 6/Fig 6B/._F6B4.tif
- Fig 6/Fig 6B/F6B1.tif
- __MACOSX/Fig 6/Fig 6B/._F6B1.tif
- Fig 6/Fig 6B/F6B2.tif
- __MACOSX/Fig 6/Fig 6B/._F6B2.tif
- Fig 6/Fig 6B/F6B3.tif
- __MACOSX/Fig 6/Fig 6B/._F6B3.tif
- Fig 6/Fig 6E/F6E3_matched.png
- __MACOSX/Fig 6/Fig 6E/._F6E3_matched.png
- Fig 6/Fig 6E/F6E2_matched.png
- __MACOSX/Fig 6/Fig 6E/._F6E2_matched.png
- Fig 6/Fig 6E/F6E4_matched.png
- __MACOSX/Fig 6/Fig 6E/._F6E4_matched.png
- Fig 6/Fig 6E/F6E1_matched.png
- __MACOSX/Fig 6/Fig 6E/._F6E1_matched.png
