# Supplementary material for: A conserved ion channel function of STING mediates noncanonical autophagy and cell death
Source: EMBO Rep. 2024 Jan 2;25(2):10. doi: 10.1038/s44319-023-00045-x (PMC10897221; doi:10.1038/s44319-023-00045-x)
Supplement: Supplementary file 6 — Source Data Fig. 6 [file 44319_2023_45_MOESM6_ESM.zip › Fig 6/Fig 6F/Fig 6F.xlsx]

## Sheet: Sheet1
		Lyso-PHluorin intensity above threshold
		C53 added 30 min after cGAMP 2 h	C53 added together with cGAMP 2 h	+ cGAMP only 2 h	+ Vehicle 2 h
		0.233	9.146	14.592	0.099
		1.064	0.375	68.864	13.251
		0	1.255	54.761	0
		0.447	0.095	168.632	0
		0	22.325	26.636	0
		100.106	0.116	4.286	0
		0	2.47	28.419	4.288
		2.514	0.177	18.375	0.089
		0.089	0.504	40.536	0.108
		2.092	5.077	25.387	0.109
		0.304	0	40.839	0
		0	0	13.425	0.099
		3.123	0.21	23.635	0.126
		6.938	0	0.289	0.864
		0	0.345	28.372	10.931
		1.937	6.65	39.005	0
		0.779	1.279	31.711	0
		0.096	0.777	158.441	3.488
		1.809	0	31.359	0.087
		0	0.101	97.747	0
		0	1.135	128.525	6.398
		0	0.203	0	0.932
		0	0	11.835	0.566
		0	0	46.219	0
		0.599	0.09	1.495	0.283
		0	0.108	53.819	0
		0	2.104	100.11	0.111
		4.802	0	34.469	0.22
		0	0.139	70.584	0
		0	0	32.199	0
		0	0	117.671	4.327
		0.209	0	4.039	0
		0.092	1.255	14.554	1.634
		0	1.503	0.514	19.392
		3.018	2.345	1.506	0.097
		0	1.821	0.361	0.205
		1.276	0	52.605	0.171
		0.1	0.567	49.567	0.125
		0	0	95.098	0
		15.069	0.11	79.005	0
		1.21	0	13.486	0
		0.243	5.673	48.767	2.82
		0		9.489	0
		0.171		2.236	4.188
		0		0.37	0
		0		16.573	0
		0		27.465	14.726
		0		78.929	0.109
		0		5.736	0
		0		42.554	0
				19.787	0
