# Supplementary material for: A conserved ion channel function of STING mediates noncanonical autophagy and cell death
Source: EMBO Rep. 2024 Jan 2;25(2):10. doi: 10.1038/s44319-023-00045-x (PMC10897221; doi:10.1038/s44319-023-00045-x)
Supplement: Supplementary file 6 — Source Data Fig. 6 [file 44319_2023_45_MOESM6_ESM.zip › Fig 6/Fig 6H/Fig 6H.xlsx]

## Sheet: data
	lanel 1	lanel 2	lanel 3	lanel 4
relative expression of LC3II_1	1	3.24459	0.912378	0.902637
relative expression of LC3II_2	1	4.27874	1.14134	1.05114
relative expression of LC3II_3	1	5.3825	1.08637	1.0435
