# Supplementary material for: A conserved ion channel function of STING mediates noncanonical autophagy and cell death
Source: EMBO Rep. 2024 Jan 2;25(2):10. doi: 10.1038/s44319-023-00045-x (PMC10897221; doi:10.1038/s44319-023-00045-x)
Supplement: Supplementary file 6 — Source Data Fig. 6 [file 44319_2023_45_MOESM6_ESM.zip › Fig 6/Fig 6J/Fig 6J.xlsx]

## Sheet: Sheet1
		LC3 puncta intensity
		cGAMP 0'	cGAMP 60'	cGAMP 90'	cGAMP 120'	30'+C53 60'	30'+C53 90'	30'+C53 120'
		0.00453781	0.0032	0.0531944	0.0148054	0.0128012	0.0136227	0.00444737
		0.0056834	0.00385	0.0132524	0.00686778	0.0132957	0.00898385	0.0037979
		0.00610407	0.00716	0.0195174	0.0245161	0.00736976	0.0138983	0.00716825
		0.00361614	0.0187	0.0139053	0.00576977	0.0178245	0.017667	0.00647291
		0.00261985	0.0111	0.0113042	0.0151389	0.0135983	0.0110916	0.0018085
		0.00231534	0.0165	0.0190812	0.0137686	0.0101126	0.00896739	0.00494387
		0.00873967	0.0149	0.0105187	0.015467	0.00621076	0.0168173	0.00301987
		0.00354778	0.0165	0.0228912	0.0109991	0.00840183	0.0119946	0.00468312
		0.00355968	0.00245	0.00789301	0.00765191	0.00699672	0.00981505	0.00523187
		0.00419129	0.0133	0.0179923	0.015202	0.0192327	0.0106966	0.00366878
		0.00243632	0.0178	0.0122484	0.0149955	0.0111705	0.01117	0.00399763
		0.0046076	0.00353	0.030957	0.00865628	0.0116363	0.0097439	0.00624401
		0.00240953	0.00461	0.0208779	0.00946239	0.00928871	0.00672596	0.00398997
		0.00544188	0.0106	0.0170503	0.0121934	0.0038254	0.00848573	0.00334633
		0.00268827	0.0156	0.0153008	0.0238435	0.0144312	0.00877331	0.00766063
		0.00348006	0.0135	0.0151113	0.0116271	0.00467484	0.0104627	0.00746352
		0.00351757	0.0101	0.0251742	0.0176013	0.00930045	0.00621997	0.00392001
		0.00508731	0.0202	0.0322672	0.00914226	0.0132596	0.0105481	0.00473854
		0.0055828	0.00988	0.0386432	0.0100284	0.00660845	0.00392068	0.0074771
		0.00604079	0.0113	0.0340752	0.0249027	0.00479731	0.0115585	0.0126222
		0.00763763	0.0156	0.0147715	0.0324429	0.00292461	0.0164502	0.00641587
		0.005405	0.0164	0.0241106	0.012086	0.0125303	0.0121777	0.00369476
		0.00615804	0.00639	0.0233694	0.0167982	0.00782218	0.00797717	0.00442224
		0.00760246	0.0132	0.043226	0.0234991	0.0102504	0.00462605	0.00646873
		0.00433928	0.00806	0.0286129	0.028467	0.00776611	0.00520967	0.00530377
		0.0031723	0.0118	0.0097742	0.0211014	0.0121352	0.00866551	0.0112762
		0.00413328	0.00564	0.0219589	0.0146994	0.00619226	0.00965404	0.00766401
		0.00463412	0.00229	0.0225011	0.0149902	0.00820188	0.00531016	0.00602145
		0.00707597	0.00954	0.0247437	0.0291097	0.00558015	0.00242081	0.00484087
		0.00230715	0.00812	0.0260313	0.035331	0.0110858	0.00938192	0.00791413
		0.00269571	0.0119	0.00810384	0.014375	0.00782972	0.00733782	0.00449285
		0.00371808	0.017	0.0257382	0.00897971	0.0100992	0.00839832	0.00363579
		0.00574913	0.00977	0.0286478	0.0212801	0.00409159	0.0104998	0.00442317
		0.00820026	0.00884	0.0380764	0.0324376	0.00381954	0.0100522	0.00486161
		0.00250921	0.0132	0.0441516	0.014309	0.00156766	0.00563187	0.00645748
		0.00490919	0.00849	0.034206	0.0199017	0.00575875	0.0130426	0.00503967
		0.00349537	0.0163	0.028623	0.0259428	0.0077288	0.00587798	0.0042378
		0.00542823	0.00786	0.034965	0.035246	0.00304581	0.00809185	0.0050599
			0.00731	0.044581	0.0296669	0.00859886	0.0058858	0.00211796
			0.00993	0.0505717	0.0340939	0.00923694	0.0125297	0.00380979
			0.00556	0.0115846	0.0423676	0.0142564	0.0052783	0.0117303
			0.018	0.0310662	0.0390837	0.0105519	0.0105393	0.00255627
			0.00617	0.0263725	0.0280936	0.00592766	0.00776831	0.00252127
			0.00598	0.0240786	0.0431249	0.0113852	0.00968261
			0.0123	0.00697516		0.0111475	0.00890622
			0.0532	0.018404		0.0119436	0.00650932
			0.0133			0.00700509	0.0142694
			0.0195			0.00592431	0.00457965
			0.0139			0.00101285
			0.0113			0.00904287
			0.0191			0.00772656
			0.0105			0.00795851
			0.0229			0.0074502
