# Supplementary material for: A conserved ion channel function of STING mediates noncanonical autophagy and cell death
Source: EMBO Rep. 2024 Jan 2;25(2):10. doi: 10.1038/s44319-023-00045-x (PMC10897221; doi:10.1038/s44319-023-00045-x)
Supplement: Supplementary file 6 — Source Data Fig. 6 [file 44319_2023_45_MOESM6_ESM.zip › Fig 6/Fig 6C/Fig 6C.xlsx]

## Sheet: Sheet1
		Fraction of STING intensity on Golgin97
		no C53				+ C53 30 mins after cGAMP		+ C53 together with cGAMP
		0'	30'	60'	90'	60'	90'	30'	60'	90'
		0.12685	0.407288	0.266171	0.248333	0.271915	0.31109	0.018405	0.17821	0.217278
		0.065065	0.49537	0.227875	0.224117	0.228764	0.165573	0.059994	0.025255	0.224722
		0.060052	0.641049	0.06931	0.179967	0.258653	0.182188	0.126306	0.192485	0.210714
		0.109342	0.194189	0.138247	0.215069	0.323414	0.211725	0.040476	0.255033	0.183388
		0.090466	0.698619	0.331843	0.250111	0.155847	0.278647	0.065679	0.107433	0.042967
		0.106546	0.456187	0.256611	0.118876	0.242709	0.282862	0.063216	0.10316	0.11546
		0.090438	0.580812	0.135932	0.179057	0.249689	0.042218	0.057001	0.209446	0.199204
		0.106709	0.311937	0.304181	0.158646	0.328591	0.162233	0.02823	0.220482	0.189717
		0.080516	0.285062	0.08334	0.166199	0.3082	0.093616	0.104823	0.16541	0.191258
		0.125642	0.483629	0.25636	0.116459	0.243691	0.266233	0.124664	0.078086	0.150388
		0.113518	0.436041	0.257801	0.542266	0.247764	0.214764	0.057637	0.162407	0.152736
		0.121032	0.515091	0.121207	0.552892	0.019573	0.174995	0.085071	0.079296	0.143819
		0.102743	0.316779	0.215821	0.3981	0.298729	0.146906	0.026925	0.180767	0.19236
		0.145203	0.235164	0.182854	0.485275	0.416976	0.027408	0.062659	0.290424	0.108915
		0.125554	0.304659	0.304751	0.626001	0.345709	0.074767	0.037417	0.113493	0.127919
		0.099563	0.336125	0.12671	0.512574	0.315809	0.07333	0.048338	0.133603	0.120948
		0.136965	0.330585	0.177206	0.519886	0.175644	0.154071	0.023112	0.113583	0.185
		0.075433	0.220194	0.347571	0.628929	0.407823	0.148797	0.011516	0.128735	0.14396
		0.067435	0.259137	0.367684	0.450023	0.362281	0.153072	0.005352	0.119804	0.065127
		0.142193	0.245954	0.263218	0.26889	0.159791	0.116559	0.021513	0.129486	0.153063
		0.102383	0.360658	0.229774	0.423947	0.362382	0.006216	0.095679	0.13342	0.104972
		0.113376	0.169334	0.02871	0.361049	0.120639	0.06752	0.030434	0.106062	0.08313
		0.146598	0.176497	0.2773	0.448624	0.249828	0.277854	0.013313	0.181243	0.121089
		0.06449	0.30394	0.21756	0.359513	0.329824	0.179677	0.046815	0.136612	0.118865
		0.098739	0.084671	0.330897	0.415096	0.29301	0.181267	0.060732	0.101708	0.130129
		0.041818	0.620353	0.440044	0.363006	0.219914	0.131489	0.035794	0.149336	0.118349
		0.070406	0.587253	0.240567	0.406536	0.155448	0.055768	0.035941	0.170427	0.223362
			0.516244	0.253833	0.335529	0.243321	0.252212	0.017345	0.074851	0.134134
			0.375049	0.261794	0.391681	0.194615	0.210384	0.028733	0.109435	0.197309
			0.492837	0.335965	0.526951	0.240527	0.147467	0.035791	0.116496	0.098172
			0.532829	0.328229	0.201003	0.177489	0.142482	0.031118	0.088417	0.067058
			0.512457	0.355519	0.440648	0.315628	0.248064	0.076286	0.092112	0.014988
			0.595385	0.242151	0.448054	0.167801		0.057092	0.123387	0.071688
			0.445757	0.39643	0.277517	0.171538		0.072785	0.136779	0.140466
			0.523924	0.368848	0.534638	0.210525		0.070174	0.117828	0.114373
			0.447005	0.2423	0.334955	0.252648		0.046425	0.089624	0.161167
			0.343428	0.238501	0.389878	0.249628		0.0608	0.079715	0.149857
			0.465478	0.280129	0.390857	0.220754		0.01228	0.116197	0.110997
			0.38577	0.288232	0.41055	0.142224		0.073688	0.046057	0.112553
				0.385395	0.408498	0.203865		0.081999	0.068899	0.081014
				0.253852	0.354041	0.162294		0.053388	0.004206	0.163213
				0.246409	0.366905	0.141927		0.016623	0.072575	0.044897
				0.18864	0.407859	0.111609		0.059435	0.004882	0.081843
				0.113973	0.418979	0.097628		0.079492	0.096949	0.103845
				0.252255		0.006713		0.085053	0.080425	0.170958
				0.24528		0.1364		0.053593	0.134628	0.104169
				0.133991		0.144158		0.078828	0.032265	0.121558
				0.123235		0.089765		0.013261	0.093554	0.075097
				0.204472		0.124259		0.021939	0.049261	0.104312
				0.149705		0.148324		0.025226	0.079831	0.067108
				0.109605		0.174801			0.059849	0.111682
				0.237962		0.153287			0.074234	0.104286
				0.195594		0.073572			0.094369	0.082195
				0.07768		0.041959			0.090723	0.07934
				0.235495		0.116108			0.053753	0.045331
				0.232292		0.023796			0.094122	0.116927
				0.172564					0.063171
				0.130701					0.099601
				0.254998					0.065185
				0.423475					0.053005
				0.311186					0.067744
				0.143906					0.073812
									0.090035
									0.065251
