# Supplementary material for: A conserved ion channel function of STING mediates noncanonical autophagy and cell death
Source: EMBO Rep. 2024 Jan 2;25(2):10. doi: 10.1038/s44319-023-00045-x (PMC10897221; doi:10.1038/s44319-023-00045-x)
Supplement: Supplementary file 7 — Source Data Fig. 7 [file 44319_2023_45_MOESM7_ESM.zip]

Archive with 27 entries (16 files):
- Fig 7/
- Fig 7/Fig 7A/
- Fig 7/Fig 7A/F7A1_matched.png
- Fig 7/Fig 7A/F7A2_matched.png
- Fig 7/Fig 7A/F7A3_matched.png
- Fig 7/Fig 7A/F7A4_matched.png
- Fig 7/Fig 7A/F7A5_matched.png
- Fig 7/Fig 7A/F7A6_matched.png
- Fig 7/Fig 7B/
- Fig 7/Fig 7B/Fig 7B.xlsx
- Fig 7/Fig 7C/
- Fig 7/Fig 7C/Fig 7C.xlsx
- Fig 7/Fig 7D/
- Fig 7/Fig 7D/F7D1 + DMSO.tif
- Fig 7/Fig 7D/F7D2 + C53.tif
- Fig 7/Fig 7E/
- Fig 7/Fig 7E/Fig 7E.xlsx
- Fig 7/Fig 7F/
- Fig 7/Fig 7F/Fig 7F.xlsx
- Fig 7/Fig 7G/
- Fig 7/Fig 7G/Fig 7G.tif
- Fig 7/Fig 7H/
- Fig 7/Fig 7H/Fig 7H.tif
- Fig 7/Fig 7I/
- Fig 7/Fig 7I/Fig 7I.tif
- Fig 7/Fig 7J/
- Fig 7/Fig 7J/Fig 7J.xlsx
