# Supplementary material for: A conserved ion channel function of STING mediates noncanonical autophagy and cell death
Source: EMBO Rep. 2024 Jan 2;25(2):10. doi: 10.1038/s44319-023-00045-x (PMC10897221; doi:10.1038/s44319-023-00045-x)
Supplement: Supplementary file 7 — Source Data Fig. 7 [file 44319_2023_45_MOESM7_ESM.zip › Fig 7/Fig 7B/Fig 7B.xlsx]

## Sheet: Sheet1
			Lyso-PHluorin punctate intensity above threshold/cell
			cGAMP 0h	cGAMP 2h	cGAMP 4h	cGAMP 6h	cGAMP 4h, C53 2h	cGAMP 6h, C53 4h
			2149	278967	109694	309835	20842	2634
			0	63809	210464	24088	182425	1177
			2143	116072	147154	283339	30359	15723
			22825	23933	282241	129135	73	103102
			2639	1618	343445	325450	169042	131572
			40856	54161	140623	6473	54850	1299
			37708	1429	19771	172000	5093	271
			87390	78282	385799	342211	98239	2700
			125	0	358942	265473	137474	112145
			95	7285	283540	82643	6536	72085
			3489	68937	14812	222064	85904	12836
			0	18676	131136	167343	2937	37432
			33291	1892	74583	205727	49311	129406
			23342	547	50844	173346	245	940
			821	84	191604	293438	9706	54539
			9532	2184	84470	373099	333	7083
			88	1039	59414	151880	13624	113596
			956	75308	215905	234838	85382	574
			79463	18969	232741	180359	3068	52956
			5602	1060	138059	275698	1083	7720
			0	2848	173288	392918	606	2636
			64667	94539	173756	164078	11590	7148
			78289	17501	103937	87604	1774	1174
			1252	69141	142196	298395	0	35038
			48091	5928	378711	371789	10014	124745
			58600	1758	10635	291060	14083	78
			44002	10803	60988	496865	315	6345
			14773	488	323	205571	3251	706
			7385	74671	455875	235364	8864	816
			3611	68472	56066	137361	82	12622
			9311	105172	86291	141937	20154	169550
			8086	2639	284583	89470	76005	53294
			25404	78936	33181	316476	232146	138354
			100	10123	319626	145254	647	6149
			8727	595	247746	68024	3251	4081
			11099	8046	35541	175339	4673	107089
			19495	34340	146942	121070	43949	4642
			131	2221	114433	380971	12977	0
			230	100243	180411	45855	630	44834
			18029	269196	715	114225	355	16767
			0	68787	108322	95767	120209	3114
			317	9280	145773	397173	13300	19820
			0	59243	103312	427102	0	71770
			0	4004	133045	563533	9641	1541
			11288	8234	244423	2677	28848	114806
			4750	337	152869	193410	16818	33126
			12394	3009	61881		475	228150
			250	38070	81910		5825	21477
			41198	6858	86488		3512	4092
			21122	8720	148192		1305	204594
				0	125290		23247	28206
							470	17477
							144833	1703
							78798	1317
							505	104193
							181530	21870
							1803	24543
							1793	1696
							103018	205457
							45272	160
							13675	2259
							33713	102885
							14359	39655
							37263	1905
							45008	2074
							1919	0
							6038	19263
							2563	1607
							0	0
							0	65805
							165	15929
							3015	11615
							20466	925
							32837	0
							3654	2029
							12646	47673
							100237	7159
							244694	260
							139	37844
							18973	4715
							65958	10981
							161468	161718
							0	25214
							80	1694
							241	1226
							0	131940
							447	0
							94	205
							2954	169
							15828	2308
							53906	192321
							6683	146
							18288	4019
							0	35695
							68	8633
							87	213175
							464	220
							10836	11945
							0	456
							32591	2242
							258	0
							741	99
							1299	0
							1161	306963
							328	0
							679	97
							47965	620
							723	44659
							816	643
							8485	16893
							2234	2339
							55189	64518
							12542	8997
							873	53723
							0	11670
							12893	30770
							546	678
							1316	19169
							0	40265
							278	16473
							284	4273
							134283	3530
							65879	21700
							7634	35461
							181474	180945
							164	40290
							18231	11483
							361	555
							2656	39549
							292004	24892
							139	215
							84	63441
							76	6804
							20701	11105
							2478	1089
							155561	479
							390919	988
							7656	19917
							13653	625
							0	157
							6733	2354
							12417	98
							5298	948
							3442	76469
							187	25290
							71140	1153
							0	20953
							0	2153
							0	738
							102	94352
							10399	12196
							500	2296
							1221	908
							394	533
							2347	5584
							7234	141
							1314	358
							0	0
							89131	616
							39218	17768
							2763	5120
							3217	1224
							200	0
							11394	3733
							160172	0
							27180	66923
							48227	96
							0	3159
							143313	73492
							99251	8254
							666	5041
							48987	0
							4291	0
							171053	80
							217947	68769
							24652	12883
							5085	231
							279185	3518
							19525	609
							411	21329
							11521	33470
							5480	9986
							212	1121
							77737	8814
							151	0
							0	0
							179	43766
							0	1101
							8077	1472
							18973	93
							1945	35039
								61559
								4124
								62786
								40449
								252
								86
								5527
								3484
								804
								54443
								56996
								741
								120436
								66275
								0
								6362
								400
								184
								9724
								0
								96
								4901
								83
								185192
								0
								468
								9529
								19945
								3166
								16945
								135574
								306
								0
								0
								6045
								2598
								53502
								0
								0
								37879
								64597
								1676
								84204
								949
								171
								0
								337
								71171
								83129
								39798
								1212
								129073
								3433
								22141
								3145
								89
								0
								0
								176
								0
								12605
								16711
								71553
								15301
								18201
								8381
