# Supplementary material for: A conserved ion channel function of STING mediates noncanonical autophagy and cell death
Source: EMBO Rep. 2024 Jan 2;25(2):10. doi: 10.1038/s44319-023-00045-x (PMC10897221; doi:10.1038/s44319-023-00045-x)
Supplement: Supplementary file 7 — Source Data Fig. 7 [file 44319_2023_45_MOESM7_ESM.zip › Fig 7/Fig 7C/Fig 7C.xlsx]

## Sheet: Sheet1
		Lyso-PHluorin punctate intensity above threshold/cell
		diABZI 0h	diABZI 2h	diABZI 4h	diABZI 6h	diABZI 4h, C53 2h	diABZI 6h, C53 4h
		0	21459	45091	18585	293	95980
		18942	13588	171129	248591	32803	41258
		0	58518	143078	464200	95	34796
		169220	365797	68867	324539	1382	15739
		47594	1875	4239	2374	35627	0
		1088	18044	381224	207794	0	76499
		3505	14285	392601	154299	7894	800
		1272	137607	27432	240731	800	42990
		16530	82948	1843	27511	17535	1430
		80	62406	418162	9085	430	0
		3920	2032	13538	502767	10534	95332
		1420	1520	17680	167	0	2091
		181	133723	27122	267608	125	0
		1084	104	294	132793	7859	8786
		3673	112797	9960	229073	3288	0
		0	8129	119532	82797	18830	361
		145	106076	107388	181443	1240	0
		1165	234	201990	227025	1471	338
		63974	219706	8068	65657	0	0
		95369	16596	14058	251515	7270	235
		10991	34924	39951	9406	27672	418
		1312	10531	1847	143828	37089	0
		30899	79695	56065	15137	4881	79014
		238	10891	2421	249048	26385	10683
		799	111223	75450	602802	17694	5333
		2548	152	10775	648901	398	55517
		1462	117596	58225	318617	4489	2031
		13017	10615	380372	26634	15770	29817
		24479	54698	0	221486	173265	0
		31184	250353	364444	15660	185362	2004
		7620	55995	0	4801	1647	42627
		9129	7810	1504	228529	0	83222
		337	2082	56957	2865	20402	95
		20187	10961	106091	91152	66237	65153
		320	44784	2615	3125	189432	172019
		727	20475	4516	453434	680	7907
		7960	1339	17632	147114	94	38029
		8293	3755	1052	693012	0	32848
		1082	3143	69977	89441	12696	1211
		1682	616	43093	36150	39422	3447
		15836	0	34991	220714	0	106556
		82	0	586	244553	1130	10489
			5141	369	92608	27074	21630
			386	3539	65303	3054	1638
			81103	257443	7418	0	83
			0	462384	60463	32732	7242
			27339	168	11742	0	0
			957	9336	266674	0	392
			747	426624	230635	11967	5756
			139290	0	268462	277	310525
			180266	120935	292453	0
			856	130	488917	0
			99343	2738	81308	210
			87117	170494	444762	789
			84	817	3046	2064
			25113	115203	123042	20320
			19048	404958	43086	101
			3813	17690	58518	0
			5856	43331	614	0
			16162	21964	16847	0
			12805	859	490689	14920
			14264	244100
				238977
				172404
				229600
