# Supplementary material for: A conserved ion channel function of STING mediates noncanonical autophagy and cell death
Source: EMBO Rep. 2024 Jan 2;25(2):10. doi: 10.1038/s44319-023-00045-x (PMC10897221; doi:10.1038/s44319-023-00045-x)
Supplement: Supplementary file 7 — Source Data Fig. 7 [file 44319_2023_45_MOESM7_ESM.zip › Fig 7/Fig 7E/Fig 7E.xlsx]

## Sheet: Sheet1
		cGAMP concentration (μM)	cGAMP only			C53 added 2 h after cGAMP
		0	100	100	100	100	100	100		P value
		0.1	105.913	71.8085	77.5547	89.6987	87.6089	75.6425		0.949096
		1	59.8733	72.6064	66.1496	79.7862	85.2856	110.056		0.063465
		10	38.1204	36.6135	19.1606	88.0466	90.2227	113.408		0.00289025
