# Supplementary material for: A conserved ion channel function of STING mediates noncanonical autophagy and cell death
Source: EMBO Rep. 2024 Jan 2;25(2):10. doi: 10.1038/s44319-023-00045-x (PMC10897221; doi:10.1038/s44319-023-00045-x)
Supplement: Supplementary file 7 — Source Data Fig. 7 [file 44319_2023_45_MOESM7_ESM.zip › Fig 7/Fig 7F/Fig 7F.xlsx]

## Sheet: Sheet1
		WT_nontreated_	WT_10uM_	L54E_nontreated_	L54E_10uM_		p value
		100	24.4133	100	6.60034		0.00377597
		100	25.4046	100	8.03304
		100	31.5611	100	13.0141
