# Supplementary material for: A conserved ion channel function of STING mediates noncanonical autophagy and cell death
Source: EMBO Rep. 2024 Jan 2;25(2):10. doi: 10.1038/s44319-023-00045-x (PMC10897221; doi:10.1038/s44319-023-00045-x)
Supplement: Supplementary file 7 — Source Data Fig. 7 [file 44319_2023_45_MOESM7_ESM.zip › Fig 7/Fig 7J/Fig 7J.xlsx]

## Sheet: Sheet1
			hSTING				mSTING
			WT		+ SopF		WT		+ SopF
			- cGAMP	+ cGAMP	- cGAMP	+ cGAMP	- DMXAA	+ DMXAA	- DMXAA	+ DMXAA		P value
			100	25.2765	100	12.8889	100	4.71316	100	1.70181		hSTING	0.0483945
			100	36.7834	100	13.7143	100	7.12572	100	4.06955		mSTING	0.0442263
			100	20.4659	100	14.8551	100	5.91935	100	3.38292
