# Supplementary material for: A conserved ion channel function of STING mediates noncanonical autophagy and cell death
Source: EMBO Rep. 2024 Jan 2;25(2):10. doi: 10.1038/s44319-023-00045-x (PMC10897221; doi:10.1038/s44319-023-00045-x)
Supplement: Supplementary file 8 — EV Figures Source Data [file 44319_2023_45_MOESM8_ESM.zip]

Archive with 62 entries (39 files):
- Fig EV1/
- Fig EV1/.DS_Store
- __MACOSX/Fig EV1/._.DS_Store
- Fig EV1/Fig EV1C/
- Fig EV1/Fig EV1D/
- Fig EV1/Fig EV1A/
- Fig EV1/Fig EV1H/
- Fig EV1/Fig EV1C/Fig EV1C.xlsx
- Fig EV1/Fig EV1D/Fig EV1D.xlsx
- Fig EV1/Fig EV1A/western.tif
- Fig EV1/Fig EV1A/EV1A band density quantitation.xlsx
- __MACOSX/Fig EV1/Fig EV1A/._EV1A band density quantitation.xlsx
- Fig EV1/Fig EV1H/Fig EV1H.xlsx
- __MACOSX/Fig EV1/Fig EV1H/._Fig EV1H.xlsx
- Fig EV2/
- Fig EV2/.DS_Store
- __MACOSX/Fig EV2/._.DS_Store
- Fig EV2/Fig EV2D/
- Fig EV2/Fig EV2E/
- Fig EV2/Fig EV2G/
- Fig EV2/Fig EV2H/
- Fig EV2/Fig EV2D/Fig EV2D.xlsx
- __MACOSX/Fig EV2/Fig EV2D/._Fig EV2D.xlsx
- Fig EV2/Fig EV2E/Fig EV2E.xlsx
- Fig EV2/Fig EV2G/Fig EV2G.xlsx
- Fig EV2/Fig EV2H/Fig EV2H.xlsx
- __MACOSX/Fig EV2/Fig EV2H/._Fig EV2H.xlsx
- Fig EV3/
- Fig EV3/.DS_Store
- __MACOSX/Fig EV3/._.DS_Store
- Fig EV3/Fig EV3H/
- Fig EV3/Fig EV3I/
- Fig EV3/Fig EV3B/
- Fig EV3/Fig EV3L/
- Fig EV3/Fig EV3K/
- Fig EV3/Fig EV3H/Fig EV3H.xlsx
- __MACOSX/Fig EV3/Fig EV3H/._Fig EV3H.xlsx
- Fig EV3/Fig EV3I/Fig EV3I.xlsx
- __MACOSX/Fig EV3/Fig EV3I/._Fig EV3I.xlsx
- Fig EV3/Fig EV3B/Fig EV3B.xlsx
- __MACOSX/Fig EV3/Fig EV3B/._Fig EV3B.xlsx
- Fig EV3/Fig EV3L/Fig EV3L.xlsx
- __MACOSX/Fig EV3/Fig EV3L/._Fig EV3L.xlsx
- Fig EV3/Fig EV3K/Fig EV3K.xlsx
- __MACOSX/Fig EV3/Fig EV3K/._Fig EV3K.xlsx
- Fig EV4/
- Fig EV4/Fig EV4G/
- Fig EV4/Fig EV4G/Fig EV4G quantification.xlsx
- __MACOSX/Fig EV4/Fig EV4G/._Fig EV4G quantification.xlsx
- Fig EV5/
- Fig EV5/.DS_Store
- __MACOSX/Fig EV5/._.DS_Store
- Fig EV5/EV5B/
- Fig EV5/EV5E/
- Fig EV5/EV5D/
- Fig EV5/EV5C/
- Fig EV5/EV5B/Fig EV5B.xlsx
- __MACOSX/Fig EV5/EV5B/._Fig EV5B.xlsx
- Fig EV5/EV5E/Fig EV5E.xlsx
- __MACOSX/Fig EV5/EV5E/._Fig EV5E.xlsx
- Fig EV5/EV5D/EV5D.tif
- Fig EV5/EV5C/EV5C.tif
