# Supplementary material for: A conserved ion channel function of STING mediates noncanonical autophagy and cell death
Source: EMBO Rep. 2024 Jan 2;25(2):10. doi: 10.1038/s44319-023-00045-x (PMC10897221; doi:10.1038/s44319-023-00045-x)
Supplement: Supplementary file 8 — EV Figures Source Data [file 44319_2023_45_MOESM8_ESM.zip › Fig EV1/Fig EV1C/Fig EV1C.xlsx]

## Sheet: Sheet1
		GM130 total intensity
		0'	30'	60'	90'
		401.963	292.271	388.221	62.415
		916.994	290.62	206.021	99.042
		160.014	189.045	201.248	230.119
		210.876	233.826	119.015	135.124
		558.085	174.288	219.319	404.006
		363.387	236.82	189.064	175.8
		282.781	414.793	275.747	297.096
		555.402	299.264	371.233	516.546
		411.552	320.959	514.953	394.161
		270.677	253.525	280.298	254.996
		341.239	159.946	257.055	286.161
		302.92	201.562	251.564	252.071
		245.623	78.977	260.101	881.417
		199.541	351.441	325.353	91.47
		203.182	313.653	354.521	556.538
		542.614	335.353	256.583	755.656
		160.384	307.839	289.142	387.566
		167.172	187.21	45.237	568.615
		32.674	77.425	319.531	508.833
		208.565	505.918	611.558	177.473
		236.056	360.66	374.34	414.541
		225.577	219.611	106.687	610.762
		223.541	550.935	278.303	632.872
		95.653	527.033	217.804	171.628
		211.914	159.292	369.833	241.812
		357.344	484.751	201.136	299.228
		97.694	394.487	298.539	261.467
		211.793	348.956	610.14	274.432
		686.227	443.611	134.006	253.399
		182.053	181.256	309.089	149.032
		299.055	348.616	274.25	212.393
		267.752	120.337	203.902	168.4
		287.799	147.34	222.9	283.07
		225.858	294.125	186.513	156.971
		171.914	131.93	237.491	325.733
		147.278	390.533	184.437	260.924
		414.748	246.224	216.849	868.579
		90.239	77.7	257.458	328.237
		362.224	527.177	389.383	214.356
		239.797	219.384	294.107	220.091
		404.73	406.646	166.996	202.828
		84.083	243.461	358.674	165.757
		297.769	184.175	184.987	164.698
		98.451	204.442	289.014	245.612
		72.229	342.748	196.722	206.658
		217.297	487.181	210.294	350.955
		154.126	171.585	178.672	147.223
		167.859	271.548	262.72	170.313
		493.507	304.861	156.688	244.389
		183.097	190.741	170.822	239.741
		207.32	233.142		199.27
		464.232	323.838		196.397
		233.142	317.471		145.148
		49.463	277.791		182.488
		62.748	254.294		285.179
		187.113	430.727		125.853
		486.205	303.214		433.53
		459.634	313.12		235.558
		260.662	186.849		630.942
		329.878	512.247		313.286
		160.202	435.154		83.124
		148.962	518.629		122.285
		169.742	280.171		241.774
		256.479	254.994		189.321
		345.794	241.103		201.56
		135.194	110.508		371.519
		144.693	213.52		269.549
		91.403	435.866		278.318
			431.277		400.01
			264.179		196.915
			334.886		287.123
			244.295		180.022
			211.631		53.79
			125.644		187.771
			280.722		138.867
			110.381		135.327
			488.185		173.017
			222.948		175.163
			362.652		76.002
			367.792		152.947
			410.393		158.526
			216.77		187.462
			419.656		84.17
			356.435		50.476
			295.918		212.973
			549.353		0
			378.646
			122.721
			256.818
			120.224
			153.386
			176.89
			376.421
			116.59
			241.7
			770.233
