# Supplementary material for: A conserved ion channel function of STING mediates noncanonical autophagy and cell death
Source: EMBO Rep. 2024 Jan 2;25(2):10. doi: 10.1038/s44319-023-00045-x (PMC10897221; doi:10.1038/s44319-023-00045-x)
Supplement: Supplementary file 8 — EV Figures Source Data [file 44319_2023_45_MOESM8_ESM.zip › Fig EV1/Fig EV1D/Fig EV1D.xlsx]

## Sheet: Sheet1
		Golgin97 total intensity
		0'	30'	60'	90'
		77.778	171.465	147.99	77.931
		220.534	126.548	114.592	71.711
		61.941	257.987	176.051	195.104
		288.583	248.777	75.885	75.04
		171.3	214.874	179.419	304.643
		196.823	132.556	183.412	179.424
		231.114	249.643	69.348	395.937
		213.995	283.284	163.151	496.122
		190.193	337.615	225.357	257.126
		104.466	301.952	166.45	181.47
		238.751	216.793	65.833	177.857
		209.395	82.073	78.52	155.937
		125.68	142.641	227.031	558.769
		44.768	368.793	88.843	25.48
		154.946	326.586	187.655	468.847
		164.728	228.355	159.988	269.607
		152.83	184.809	95.15	226.411
		134.234	79.577	47.299	316.916
		3.682	66.129	216.678	361.918
		85.138	418.396	195.7	246.12
		107.415	404.967	139.552	188.841
		137.901	229.932	81.321	594.146
		87.744	457.557	138.101	396.377
		82.103	410.811	157.364	332.34
		157.528	191.769	132.959	160.841
		257.975	307.364	140.166	288.423
		55.438	284.255	149.438	274.722
		56.714	320.461	415.846	300.479
		375.334	318.131	126.487	188.738
		93.561	158.774	237.056	246.422
		209.99	114.802	351.065	173.918
		246.269	165.286	190.898	180.945
		136.055	137.584	110.461	195.744
		180.548	242.187	148.121	245.445
		205.94	171.656	75.745	387.563
		81.262	212.878	63.56	326.807
		77.314	293.445	146.264	686.9
		54.989	84.148	275.205	257.652
		83.91	339.02	74.339	197.506
		160.539	327.735	222.125	130.678
		252.434	419.363	87.275	139.905
		15.633	226.533	88.769	341.242
		135.738	153.654	130.265	112.78
		1.331	220.78	278.328	231.283
		61.16	417.229	125.695	227.727
		88.611	485.709	165.682	325.516
		97.85	273.018	171.462	253.285
		80.695	149.45	114.663	104.305
		112.592	192.492	58.102	105.69
		73.181	160.744	123.947	379.661
		216.897	470.488		135.373
		64.72	111.71		174.557
		112.273	243.81		172.125
		63.345	251.12		156.282
		77.953	220.298		314.046
		32.459	285.888		52.837
		44.531	247.635		274.024
		104.949	297.163		191.794
		45.826	259.494		315.357
		93.398	326.552		212.146
		101.598	374.587		153.923
		90.091	291.315		99.847
		44.308	89.86		380.379
		62.041	238.105		138.12
		69.64	195.99		156.629
		33.285	24.356		290.866
		3.258	191.197		337.417
		25.228	219.332		122.681
			185.786		331.776
			549.615		356.923
			170.227		110.607
			155.445		109.334
			98.245		43.424
			121.904		141.838
			230.605		226.04
			66.657		146.661
			350.577		147.187
			89.711		119.551
			169.575		133.593
			251.523		125.302
			348.867		101.842
			211.418		162.884
			334.83		88.085
			286.559		175.235
			304.445		100.644
			378.744
			321.048
			166.759
			129.422
			50.683
			116.714
			137.701
			208.791
			59.099
			30.352
			360.054
