# Supplementary material for: A conserved ion channel function of STING mediates noncanonical autophagy and cell death
Source: EMBO Rep. 2024 Jan 2;25(2):10. doi: 10.1038/s44319-023-00045-x (PMC10897221; doi:10.1038/s44319-023-00045-x)
Supplement: Supplementary file 8 — EV Figures Source Data [file 44319_2023_45_MOESM8_ESM.zip › Fig EV1/Fig EV1A/EV1A band density quantitation.xlsx]

## Sheet: data
	lanel 1	lanel 2	lanel 3	lanel 4
relative expression of LC3II_1	1	6.62563	1.20089	1.19941
relative expression of LC3II_2	1	5.13747	1.08589	1.02263
relative expression of LC3II_3	1	9.07226	1.33201	1.35582
