# Supplementary material for: A conserved ion channel function of STING mediates noncanonical autophagy and cell death
Source: EMBO Rep. 2024 Jan 2;25(2):10. doi: 10.1038/s44319-023-00045-x (PMC10897221; doi:10.1038/s44319-023-00045-x)
Supplement: Supplementary file 8 — EV Figures Source Data [file 44319_2023_45_MOESM8_ESM.zip › Fig EV1/Fig EV1H/Fig EV1H.xlsx]

## Sheet: Sheet1
		Fraction of STING intensity on Golgin97
		0'	120'	180'	30'	60'
		0.100483	0.430769	0.140692	0.141379	0.378026
		0.084964	0.498065	0.406323	0.185013	0.490048
		0.07819	0.422103	0.241933	0.13046	0.522695
		0.119263	0.389794	0.347317	0.158511	0.518806
		0.157387	0.429187	0.222224	0.19637	0.414598
		0.114787	0.327157	0.220797	0.123891	0.418931
		0.140694	0.397229	0.201064	0.189425	0.302473
		0.090536	0.499577	0.154939	0.171334	0.253999
		0.112296	0.510044	0.250338	0.147669	0.298004
		0.134276	0.373932	0.249732	0.132808	0.254436
		0.123092	0.437414	0.227671	0.144442	0.196803
		0.133053	0.427454	0.308442	0.124469	0.361498
		0.126433	0.373869	0.287409	0.126668	0.428428
		0.113998	0.500957	0.283569	0.144972	0.557352
		0.114586	0.357312	0.296367	0.183773	0.584041
		0.11508	0.356586	0.27643	0.1232	0.477816
		0.143072	0.37956	0.24506	0.132736	0.150294
		0.127593	0.400121	0.265848	0.128829	0.108493
		0.106057	0.322178	0.231887	0.114938	0.244559
		0.093908	0.3877	0.271246	0.116026	0.134671
		0.114456	0.161683	0.181032	0.138936	0.152756
		0.121732	0.253831	0.103628	0.145259	0.308837
		0.147051	0.17353	0.135062	0.137277	0.231556
		0.123685	0.197682	0.12666	0.15008	0.19385
		0.13292	0.207856	0.108096	0.13013	0.223102
		0.14231	0.216777	0.134297	0.14102	0.218432
		0.121445	0.228673	0.117176	0.11295	0.176929
		0.148892	0.198628	0.10063	0.121299	0.220531
		0.126641	0.170095	0.112427	0.134001	0.20949
		0.1242	0.250805	0.113731	0.132287	0.177803
		0.132952	0.272517	0.125457	0.127199	0.247741
		0.135588	0.251005	0.135271	0.124169	0.224008
		0.142436	0.254083	0.118597	0.167461	0.232446
		0.120303	0.219993	0.138286	0.119005	0.316285
		0.138872	0.190598	0.074342	0.113616	0.293297
		0.153817	0.268655	0.187897	0.088196	0.182574
		0.121628	0.245886	0.208604	0.105627	0.222509
		0.096647	0.319692	0.157282	0.108171	0.19963
		0.129386	0.254847	0.156141	0.109711	0.222274
		0.134299	0.242681	0.132506	0.108649	0.241363
		0.149708	0.213268	0.156795	0.160208	0.230917
		0.09477	0.191365	0.16474	0.131348	0.214228
		0.106321	0.178076	0.199074	0.178925	0.224115
		0.108144	0.182538	0.113833	0.161466	0.284775
		0.10539	0.273976	0.162008	0.120537	0.275306
		0.13091	0.25429	0.136176	0.137932	0.138691
		0.127288	0.20838	0.113461	0.138454	0.161681
		0.098055	0.191864	0.10974	0.11649	0.186879
		0.110384	0.193005	0.182654	0.130971	0.231065
		0.118802	0.241759	0.136524	0.124393	0.221834
		0.119932	0.200959	0.141713	0.14646	0.24101
		0.089669	0.208914	0.144581	0.134121	0.149122
		0.126029	0.173925	0.122649	0.128787	0.230158
		0.12867	0.233607	0.149245	0.143429	0.167643
		0.106758	0.21562	0.108192	0.139763	0.207422
		0.102978	0.234596	0.207047	0.14797	0.205796
		0.096541	0.109694	0.133306	0.150591	0.175022
			0.2663	0.153036	0.179272	0.300732
			0.186854	0.143049	0.120299	0.158396
			0.203361	0.137243	0.124835	0.203808
			0.146222	0.112132	0.142164	0.169642
			0.193198	0.148704	0.194281	0.207235
			0.184422	0.17303	0.140414	0.204151
			0.151983	0.164539	0.116865	0.19798
			0.191946	0.125733	0.162198	0.15106
			0.182794	0.171672		0.170673
			0.159227			0.198372
			0.204551			0.302058
			0.234737			0.236836
			0.171244			0.231526
			0.252186			0.164925
			0.153048			0.322382
			0.189865			0.209316
			0.178743			0.191519
						0.252325
						0.22133
