# Supplementary material for: A conserved ion channel function of STING mediates noncanonical autophagy and cell death
Source: EMBO Rep. 2024 Jan 2;25(2):10. doi: 10.1038/s44319-023-00045-x (PMC10897221; doi:10.1038/s44319-023-00045-x)
Supplement: Supplementary file 8 — EV Figures Source Data [file 44319_2023_45_MOESM8_ESM.zip › Fig EV2/Fig EV2D/Fig EV2D.xlsx]

## Sheet: Sheet1
		Fraction of STING intensity with Golgi
		0'	30'	60'	90'
		0.026816	0.34914	0.218304	0.203844
		0.065721	0.741995	0.343352	0.065452
		0.087718	0.254134	0.447501	0.162246
		0.061907	0.676968	0.404005	0.154229
		0.058598	0.382536	0.248143	0.142771
		0.051104	0.644072	0.396807	0.203897
		0.047254	0.624184	0.50103	0.288529
		0.073545	0.785646	0.137892	0.339579
		0.031253	0.508407	0.421018	0.36091
		0.031112	0.224618	0.49764	0.21215
		0.043531	0.498756	0.159776	0.208674
		0.069242	0.535098	0.57458	0.247449
		0.128626	0.728869	0.221161	0.305981
		0.029565	0.002306	0.567115	0.216541
		0.010116	0.472157	0.46881	0.364084
		0.030027	0.864779	0.354228	0.303341
		0.054463	0.873518	0.479949	0.268322
		0.03118	0.718215	0.464293	0.082001
		0.02125	0.753086	0.530799	0.154763
		0.052471	0.576101	0.334871	0.205124
		0.063912	0.847222	0.430401	0.08687
		0.051591	0.624833	0.495939	0.237057
		0.050075	0.662857	0.404091	0.276388
		0.047041	0.918581	0.450231	0.344617
		0.042877	0.550836	0.250305	0.237703
		0.066747	0.297674	0.313578	0.199878
		0.037255	0.235351	0.016218	0.21896
		0.049607	0.585592	0.336359	0.303764
		0.043297	0.663756	0.308573	0.307842
		0.044731	0.577828	0.205479	0.409211
		0.048421	0.51589	0.254206	0.049824
		0.102672	0.77868	0.046881	0.362793
		0.067721	0.842015	0.265934	0.316802
		0.089979	0.498239	0.012407	0.22959
		0.058228	0.198448	0.088289	0.165113
		0.027329	0.803579	0	0.260731
		0.080423	0.87137		0.194353
		0.035387	0.738168		0.337148
		0.049959	0.320668		0.141485
		0.070883	0.673256		0.323735
		0.048546	0.86669		0.252852
		0.057257	0.815138		0.300172
		0.03939	0.829496		0.247294
		0.049905	0.062987		0.331307
		0.042958	0.763923		0.032138
		0.063928	0.496542		0.213483
		0.030879	0.366961		0.387595
		0.070065	0.639323		0.239689
		0.063701			0.289257
					0.19256
					0.459471
					0.408307
