# Supplementary material for: A conserved ion channel function of STING mediates noncanonical autophagy and cell death
Source: EMBO Rep. 2024 Jan 2;25(2):10. doi: 10.1038/s44319-023-00045-x (PMC10897221; doi:10.1038/s44319-023-00045-x)
Supplement: Supplementary file 8 — EV Figures Source Data [file 44319_2023_45_MOESM8_ESM.zip › Fig EV2/Fig EV2E/Fig EV2E.xlsx]

## Sheet: Sheet1
		Fraction with Golgin97 with STING puncta
		0'	30'	60'	90'
		0	0.861538	0.970149	0
		0	0.305108	0.619772	0.42029
		0	0.852217	0.815864	0.668449
		0	0.918772	0.724972	0.187433
		0	0.966546	0.986364	0.742289
		0	0.935976	0	0.644689
		0	0.915842	0.003745	0.247881
		0	0.856835	0.954545	0.218695
		0	0.964361	0.990512	0.181628
		0	0.8512	0.106084	0.717866
		0	0.992006	0.954545	0.577933
		0	0.919273	0.090647	0.92607
		0	0.247275	0.452381	0.609643
		0	0.985401	0.246201	0.330109
		0	0.320056	0.777215	0.00495
		0	0.77285	0.791667	0.281448
		0	0.491979	0.211009	0.0821
		0	0.785401	0.537285	0
		0	0.925134	0.928571	0
		0	0.411613	0.869823	0.080513
		0	0.71987	0.877922	0.088235
		0	0.898633	0	0.175079
		0	0.126221	0.483696	0.028842
		0	0.894118	0.171429	0.039553
		0	0.023758	0	0.006107
		0	0.585366	0.001942	0.023646
		0	0.583514	0	0.687558
		0	0.864583	0.003793	0.077973
		0	0.465116	0.165881	0.039421
		0	0.37037	0.222727	0.031788
		0	0.816783	0.446292	0
		0	0.894456	0	0.759281
		0	0.970248	0	0.003668
		0	0.981279	0	0
		0	0.004212	0	0.002959
		0	0.458372	0	0.204846
		0	0.650657		0.212081
		0	0.221053		0.106588
		0	0.286424		0
		0	0.340032		0.26461
		0	0.902197		0.017364
		0	0.213095		0.193631
		0	0.386555		0.003878
		0	0.16041		0.202447
		0	0.730303		0.285714
		0	0.630017		0.028275
		0	0.25		0.024576
		0			0.01446
		0			0.321976
					0.786075
					0.008478
					0.038674
