# Supplementary material for: A conserved ion channel function of STING mediates noncanonical autophagy and cell death
Source: EMBO Rep. 2024 Jan 2;25(2):10. doi: 10.1038/s44319-023-00045-x (PMC10897221; doi:10.1038/s44319-023-00045-x)
Supplement: Supplementary file 8 — EV Figures Source Data [file 44319_2023_45_MOESM8_ESM.zip › Fig EV2/Fig EV2G/Fig EV2G.xlsx]

## Sheet: Sheet1
			Fraction of STING intensity with GM130
			0'	30'	60'	90'
			0.081954	0.595762	0.380764	0.300308
			0.269379	0.440534	0.305668	0.121311
			0.197744	0.548827	0.38595	0.255869
			0.104837	0.494708	0.393066	0.134625
			0.092152	0.603122	0.368072	0.323429
			0.181722	0.523496	0.427259	0.218066
			0.08443	0.407605	0.419239	0.504298
			0.262311	0.56047	0.434506	0.250551
			0.039138	0.657793	0.449934	0.275042
			0.060548	0.543225	0.436239	0.223243
			0.093843	0.454831	0.566499	0.232498
			0.042671	0.477829	0.525859	0.02729
			0.080934	0.421674	0.45121	0.418696
			0.058535	0.53994	0.419171	0.186701
			0.219641	0.392632	0.380307	0.333987
			0.24278	0.539664	0.130177	0.135089
			0.120322	0.458488	0.504535	0.375133
			0.122646	0.353643	0.445629	0.138725
			0.245179	0.55027	0.359557	0.106969
			0.120697	0.142344	0.428191	0.197578
			0.137721	0.377918	0.322288	0.116244
			0.116832	0.5626	0.380222	0.40941
			0.101922	0.585382	0.245104	0.180248
			0.168126	0.61009	0.301711	0.360891
			0.132404	0.501053	0.343149	0.324049
			0.151371	0.356931	0.359137	0.253933
			0.1483	0.592002	0.346387	0.176345
			0.210971	0.342692	0.29117	0.191699
			0.21935	0.563756	0.408801	0.421207
			0.091372	0.419323	0.421023	0.224223
			0.168333	0.340973	0.253848	0.192592
			0.065149	0.399594	0.326772	0.317107
			0.101451	0.462983	0.364521	0.289655
			0.152083	0.482167	0.260895	0.329491
			0.063492	0.59114	0.344954	0.302159
			0.11818	0.143798	0.297185	0.39251
			0.074212	0.666439	0.219049	0.019174
			0.06825	0.491617	0.306177	0.287088
			0.060657	0.612758	0.030419	0.215641
			0.111615	0.389701	0.208105	0.509447
			0.081381	0.518484	0.384056	0.230252
				0.586519	0.315726	0.234443
				0.609006	0.096153	0.3283
				0.515104	0.188383	0.448109
				0.530769	0.322021	0.401306
				0.585434	0.294872	0.23904
				0.638263	0.292698	0.340389
				0.533916	0.178022	0.144686
				0.648746	0.288198	0.282134
				0.611417	0.332741	0.323293
					0.342481	0.605451
						0.251401
						0.287833
						0.456686
						0.488877
						0.48807
						0.446875
						0.619737
						0.348198
