# Supplementary material for: A conserved ion channel function of STING mediates noncanonical autophagy and cell death
Source: EMBO Rep. 2024 Jan 2;25(2):10. doi: 10.1038/s44319-023-00045-x (PMC10897221; doi:10.1038/s44319-023-00045-x)
Supplement: Supplementary file 8 — EV Figures Source Data [file 44319_2023_45_MOESM8_ESM.zip › Fig EV2/Fig EV2H/Fig EV2H.xlsx]

## Sheet: Sheet1
			Fraction of GM130 with STING puncta
			0'	30'	60'	90'
			0	0.995048	0.320611	0.471888
			0	0.343299	0	0
			0	0.336933	0.975357	0.724815
			0	0.97807	0.065965	0.962234
			0	0.5	0.33086	0.205961
			0	0.879173	0.257024	0
			0.000988	0.767695	0.188285	0.148134
			0	0.88648	0.839713	0.918841
			0	0.52201	0.042331	0.325677
			0	0.668356	0.627473	1
			0	0.983215	0.238663	0.602427
			0	0.697276	0.471215	0.127273
			0	0.506591	0.043478	0.225463
			0	0.868344	0.133043	0.672727
			0	0.711757	0	0.012937
			0	0.952622	0	0.956349
			0	0.944444	0.015864	0.023383
			0.034806	0.988883	0.053571	0.173401
			0	0.937155	0.119059	0.895812
			0	0.977668	0.833333	0.333065
			0	0.980826	0.157566	0.753551
			0	0.976384	0.211712	0.330935
			0	0.670075	0.074856	0.187317
			0	0.549244	0.00129	0.210548
			0	0.771663	0.149271	0.2693
			0	0.965973	0.203731	0.322078
			0	0.951766	0.052174	0.858229
			0	0.869054	0.040184	0.259722
			0	0.770787	0.126463	0.139456
			0	0.286088	0.018737	0.766169
			0.007254	1	0.123861	0.867196
			0	0.854282	0.048429	0.446602
			0	0.999288	0.071297	0.107852
			0.000553	0.214524	0	0.618523
			0.001225	0.925638	0.047383	0.370079
			0	0.842337	0.399265	0.049392
			0	0.764628	0.369359	0
			0	0.941921	0.083436	0.591376
			0.006463	0.860671	0.057692	0.672634
			0.004755	0.485692	0.234337	0.088307
			0	0.838629	0.63038	0.795712
				0.992067	0.140538	0.831532
				0.684564	0	0.420752
				0.974204	0.200927	0.164505
				0.8752	0.197782	0.141845
				0.86105	0.125	0.651376
				0.961359	0.369565	0.038138
				0.862392	0.335756	0.270005
				0.97896	0.020443	0.058036
				0.689446	0.092486	0.259511
					0.003448	0.323648
						0.387457
						0.203415
						0.23135
						0.132239
						0.018476
						0.049305
						0.141308
						0.560686
