# Supplementary material for: A conserved ion channel function of STING mediates noncanonical autophagy and cell death
Source: EMBO Rep. 2024 Jan 2;25(2):10. doi: 10.1038/s44319-023-00045-x (PMC10897221; doi:10.1038/s44319-023-00045-x)
Supplement: Supplementary file 8 — EV Figures Source Data [file 44319_2023_45_MOESM8_ESM.zip › Fig EV3/Fig EV3I/Fig EV3I.xlsx]

## Sheet: Sheet1
			Fraction of CD63 with STING puncta
			0'	20'	30'	60'	90'
			0	0	0	0.000743	0.062709
			0	0	0.003961	0.005236	0.017221
			0	0	0	0.01626	0.006357
			0	0.001801	0.024811	0.009073	0.010555
			0	0.001339	0.001839	0	0.005675
			0.000711	0	0.001682	0.006692	0.010889
			0	0	0	0.006804	0.004364
			0	0.001977	0.002909	0.002419	0.011715
			0	0.002553	0.017297	0.008506	0.02896
			0	0.000484	0.004523	0	0.02366
			0	0	0	0.014078	0.019157
			0	0.001187	0.02481	0.01556	0.055373
			0	4.45e-05	0	0.01296	0.011992
			0	0.000524	0.012415	0.007326	0
			0	0.004756	0	0.002761	0.022877
			0	0.002738	0	0.000764	0.106691
					0.016148	0.004178	0.03134
					0.019333	0.000593	0.000584
					0.000729	0.034027	0.006278
					0.000249	0.001334	0.041799
						0	0.105388
						0.001731	0.010399
						0	0.017224
							0.030197
							0.021509
							0.016523
							0.027678
							0.011762
