# Supplementary material for: A conserved ion channel function of STING mediates noncanonical autophagy and cell death
Source: EMBO Rep. 2024 Jan 2;25(2):10. doi: 10.1038/s44319-023-00045-x (PMC10897221; doi:10.1038/s44319-023-00045-x)
Supplement: Supplementary file 8 — EV Figures Source Data [file 44319_2023_45_MOESM8_ESM.zip › Fig EV3/Fig EV3B/Fig EV3B.xlsx]

## Sheet: Sheet1
			Fraction of GM130 with LC3 puncta
			+ cGAMP				+ diABZI
			0'	30'	60'	90'	0'	30'	60'	90'
			0.000784	0.00224	0.004762	0.003981	0	0.015267	0.007401	0.008082
			0	0.027778	0.040881	0	0.000781	0	0.004723	0.02283
			0.003867	0.012036	0	0.010504	0	0	0.028686	0.043102
			0	0	0	0.012966	0.003328	0.007909	0.019885	0.109368
			0.005148	0.0196	0.005678	0.005087	0.002199	0.010568	0.021459	0.013685
			0.004931	0.00241	0.004649	0.03441	0.004184	0.019031	0.018013	0.014583
			0.002735	0.00331	0.010107	0.009443	0.025061	0.00266	0.004202	0.039872
			0.000674	0.023041	0.044466	0.009215	0.004253	0.004416	0.003692	0.012668
			0.018204	0.020074	0.028696	0.050306	0.015066	0.006559	0.021932	0.014758
			0.002302	0.005409	0	0.01885	0	0.020316	0.002443	0.060349
			0.028723	0.002101	0.046307	0.000956	0.010843	0	0.001833	0.016972
			0	0.003384	0.093157	0.012571	0.049782	0.017766	0.038983	0.018141
			0.00209	0.08134	0.042895	0.03707	0.015017	0.002621	0.040278	0.000992
			0.003913	0.028865	0.009926	0.027802	0.000804	0	0.002451	0.017086
			0.003553	0.013453	0.000608	0.006345	0.007682	0.005674	0.017341	0.006612
			0.001212	0.063803	0.019553	0.053731	0.009452	0.008209	0.015764	0.024254
			0.002547	0.041752	0.010173	0.024407	0.019072	0.007726	0.011765	0.032177
			0.001243	0.014565	0.008479	0	0.019694	0	0.035678	0.005708
			0.009184	0.00119	0.069162	0.003548	0.004215	0.000894	0.026536	0.034282
			0.026998	0.045897	0.026342	0	0.011211	0.004154	0.031686	0.035238
			0	0.011231	0.012107	0.023377	0	0.010008	0.017153	0.019494
			0.00813	0.014258	0.006336	0.006116	0	0.038295	0.033999	0.00942
			0.016069	0.01179	0.025296	0.008217	0	0.010101	0.006011	0.002031
			0.008531	0.011596	0.005733	0.035431	0.002727	0.003968	0.018734	0.008206
			0	0.004396	0.012024	0.019426	0.076049	0.004219	0.020658	0.000827
			0.001198	0.00759	0.066272	0.004748	0.004822	0	0	0.004204
			0.000844	0.023428	0.046426	0.005123	0	0.002475	0.01105	0.011691
			0.00069	0.004549	0.021889	0.026856	0.003802	0.107023	0.030199	0.028704
			0	0.00742	0.070743	0.002045	0.00716	0.063764	0.040184	0.017097
			0.005711	0.017316	0.0625	0.018502	0	0.005579	0.01638	0.003135
			0.009095	0.005643	0.028028	0.009701	0.009029	0.006999	0.006053	0.002787
			0.01338	0.017334	0.030228	0.054863	0.015278	0.004175	0.008073	0.095978
			0.000675	0.002711	0.040099	0.047241	0.003549	0.013363	0.009821	0.036626
			0.001863	0.07589	0.010565	0.023232	0.010776	0.008277	0.059474	0.016546
			0.004698	0.004141	0.025949	0.056273	0.001137	0	0.006565	0.011034
			0.004065	0.033666	0.013196	0.011297	0.025274	0	0.010921	0.017199
			0	0.007622	0.01817	0.010451	0.000897	0.000853	0.00216	0.03337
			0.006224	0.019619	0.01087	0.006995	0.003026	0	0.012882	0.066624
			0.001263	0.086643	0.007728	0.019941	0.006237	0	0.013757	0.009514
			0.00875	0.005029	0.057974	0.018882	0.002435	0.012361	0.001825	0.007734
			0.00135	0.008959	0.014308	0.017803		0.020215	0.013721	0.005562
			0.000755	0.044341	0.006279	0.039866		0.020246	0.044039	0.02449
			0	0.022716	0.029663	0.010586		0.011374	0.013734	0.014151
			0.004688	0.011955	0.033105	0.025148		0.022872	0.004734	0.006462
			0.001359	0.016202	0.010748	0.018427		0.013684	0.006916	0.001744
			0	0.006932	0.015235	0.017031		0.004532	0.031571	0.01391
			0	0.027808	0.012869	0.018453		0	0.018924	0.009593
			0.003378	0.035452	0.001778	0.002155		0.003457	0.011927	0.006301
			0.000454	0.023165	0.090563	0.002962		0.018909	0.023483	0.000518
			0.001219	0.049801	0.004134	0.005091		0	0.056789	0.014438
			0.00509	0.011086	0.003271	0.032267		0.004249	0.059445	0
			0.019417	0.033256	0.076568	0.001238		0.000514	0.017972	0.011388
			0	0.027575	0.009434	0		0	0	0.004615
			0.00213	0.01756	0.018138	0.018638		0	0.012545	0.009771
			0.019965	0.009274	0.022746	0.007826		0	0.004854	0.010477
			0.0024	0.022222	0.028306	0.002242			0	0.026708
			0.003849	0.104275	0.01237	0.007067			0.024281	0
			0.000329	0.001119	0.017726	0.039435			0.047619	0.002775
			0.006609	0.018695	0.041318	0.030448			0	0.008971
			0.011414	0.001521	0.026295	0.003062			0.014388	0.004511
			0.002759	0.053767	0.045765	0.081451			0.042234	0
			0.003475	0.027751	0.044869	0.054013			0.001019	0.001897
			0	0.008879	0.006149	0			0.010692	0.011471
			0.004603	0.002789	0.012225	0.002796			0.010959	0.007411
			0.003116	0.003351	0.026693	0.019423			0.010844	0.004035
			0.007128	0.061249	0.039112	0.009264			0.030247	0.00297
			0.001181	0.008439	0.001718	0.000657			0.015448	0.005003
			0.006281	0.063257	0.006803	0.040366			0.028125	0
			0.005632	0.040106	0.013514	0.011038			0.010214	0.001065
			0.001716	0.05801	0.008325	0.002069			0.015203	0.003922
			0	0.02731	0.010701	0.020009			0.036449	0
			0	0.001453	0.012504	0.087921			0.04182
			0.004781	0.002838	0.0266	0.009957			0.010771
				0.028754	0.034085	0.005103			0
				0.013937	0.004717	0.004053			0.014382
				0.078606		0.0207			0.038744
				0.009138		0.012584			0.037538
				0.007708		0.022989			0
				0.005216		0.016886			0.034538
						0			0.003835
						0.055352			0.007561
						0.0176			0.056229
						0			0.00431
						0.00589			0.001685
						0			0
						0.016558			0.008114
									0.01028
