# Supplementary material for: A conserved ion channel function of STING mediates noncanonical autophagy and cell death
Source: EMBO Rep. 2024 Jan 2;25(2):10. doi: 10.1038/s44319-023-00045-x (PMC10897221; doi:10.1038/s44319-023-00045-x)
Supplement: Supplementary file 8 — EV Figures Source Data [file 44319_2023_45_MOESM8_ESM.zip › Fig EV3/Fig EV3L/Fig EV3L.xlsx]

## Sheet: Sheet1
			Fig EV3L. Fraction of LAMP1 positve for STING
			0'	120'	20'	30'	60'	90'
			0	0.0078	0	0	0.019069	0.048701
			0	0.045691	7.1e-05	0.001317	0.003896	0.038462
			0	0.014715	0.003324	0.006511	0.019044	0.030585
			0	0.038361	0.004159	0.004591	0.000157	0.069573
			0	0.01309	0	0.000188	0.009287	0.010008
			0	0.037649	0	0.001747	0.002456	0.027426
			0	0.028191	0	0.002681	0.011043	0.027261
			0	0.120127	0	0.004296	0.012864	0.006914
			0	0.054002	8.21e-05	0.00051	0.002535	0.012088
			0	0.035227	0	0.032227	0.016025	0.029661
			0	0.006944	0	0	0.025539	0.015288
			0	0.036953	0.007725	0.006182	0.049339	0.001174
			0	0.0354	0	0.012522	0.070829	0.018552
			0	0.02343	0.014142	0.021544	0.01517	0.044053
			0	0.015516	0	0.003799	0	0.009026
			0	0.02449	0.000193	0.003477	0.101863	0.014188
			0	0.034471	0	0.035521	0.003086	0.002112
			0	0	0.001617	0.117424	0.002325	0.066741
			0	0.035045	0	0.014147	0.00149	0.038785
			0	0.053134	0.000835	0.01056	0.021129	0.022593
			0	0.016114	0	0.026908	0.015778	0.04371
			0	0.002008	0.000313	0	0.005672	0.001455
			0	0.025951	0.001322	7.57e-05	0.020424	0.029392
			0		0.000438	0.007533	0.060362	0.023117
			0		0.00133	0
			0		0	0.020735
			0		0.002299	0.021375
					0.006096	0.002705
					0.025837	0.002625
					0.000715
					0.013092
					7.96e-05
					0.001149
					0
					0.00254
					0.002703
					0.002346
