# Supplementary material for: A conserved ion channel function of STING mediates noncanonical autophagy and cell death
Source: EMBO Rep. 2024 Jan 2;25(2):10. doi: 10.1038/s44319-023-00045-x (PMC10897221; doi:10.1038/s44319-023-00045-x)
Supplement: Supplementary file 8 — EV Figures Source Data [file 44319_2023_45_MOESM8_ESM.zip › Fig EV4/Fig EV4G/Fig EV4G quantification.xlsx]

## Sheet: Sheet1
			Measurements	Plasma membrane	STING-induced puncta	Pre-existing puncta
			1	7.83078	4.89242	0.105414
			2	6.1771	6.58955	0.254025
			3	6.40705	6.39034	0.077897
			4	6.40149	5.42267	0.18242
			5	6.48566	6.13275	0.228617
			6	5.71063	5.56186	0.257029
			7	6.39828	5.56491	0.379994
			8	5.41519	6.40553	0.287864
			9	5.33421	6.74652	0.409493
			10	4.39354	5.3826	0.333109
			11	5.36628	7.33352	0.376473
			12	4.19101	7.78149	0.238668
			13	4.84162	7.39832	0.287697
			14	4.05589	4.68136	0.397563
			15	3.68764	6.77906	0.397316
			16	4.6027	7.25353	0.174626
			17	5.33237	7.45959	0.634041
			18	4.15507	8.85054	0.189272
			19	4.89337	8.12824	0.252713
			20	4.73122	6.57402	0.220741
			21	4.50904	6.63321	0.287682
			22	3.71373	6.54093	0.316984
			23	4.61098	8.89864	0.281367
			24	4.5287	6.47874	0.346836
			25	4.45261	8.10895	0.272619
			26	5.87523	6.82338	0.394131
			27	5.06968	8.51844	0.248326
			28	4.27065	4.18218	0.317548
			29	4.76259	3.82766	0.317997
			30	4.58157	4.47159	0.345647
			31	5.23699	7.66501	0.324527
			32	5.17351	5.59415	0.218754
				T.test	4.96855e-06	1.44005e-35
