# Supplementary material for: A conserved ion channel function of STING mediates noncanonical autophagy and cell death
Source: EMBO Rep. 2024 Jan 2;25(2):10. doi: 10.1038/s44319-023-00045-x (PMC10897221; doi:10.1038/s44319-023-00045-x)
Supplement: Supplementary file 8 — EV Figures Source Data [file 44319_2023_45_MOESM8_ESM.zip › Fig EV5/EV5B/Fig EV5B.xlsx]

## Sheet: Sheet1
		DMSO	DMXAA	DMXAA + Fer-1	DMXAA + Lipro-1
	1	100	41.7144	60.2477	53.1893		p value
	2	100	41.6595	59.4522	53.4482		Fer-1	0.0154039
	3	100	34.0023	49.6254	53.1088		Lipro-1	0.00529644
