# Supplementary material for: A conserved ion channel function of STING mediates noncanonical autophagy and cell death
Source: EMBO Rep. 2024 Jan 2;25(2):10. doi: 10.1038/s44319-023-00045-x (PMC10897221; doi:10.1038/s44319-023-00045-x)
Supplement: Supplementary file 8 — EV Figures Source Data [file 44319_2023_45_MOESM8_ESM.zip › Fig EV5/EV5E/Fig EV5E.xlsx]

## Sheet: Sheet1
		hSTING				mSTING
		- ATG7 CRISPR KO		+ ATG7 CRISPR KO		- ATG7 CRISPR KO		+ ATG7 CRISPR KO
		-cGAMP	+cGAMP	-cGAMP	+cGAMP	- DMXAA	+ DMXAA	- DMXAA	+ DMXAA
		100	24	100	0.5	100	54.4018	100	5.98291
		100	60	100	0.3	100	47.7444	100	0.331126
		100	25	100	1.6	100	58.7156	100	3.87597
